# Supplementary material for: (E)-2,2′-[3-(4-Fluoro­phen­yl)prop-2-ene-1,1-di­yl]bis­(3-hy­droxy-5,5-dimethyl­cyclo­hex-2-en-1-one)
Source: Acta Crystallogr Sect E Struct Rep Online. 2013 Feb 20;69(Pt 3):o397. doi: 10.1107/S1600536813004364 (PMC3588420; doi:10.1107/S1600536813004364)
Supplement: Supplementary file 1 [file e-69-0o397-sup1.cif]

##############################################################################
#                                                                            #
# This CIF contains the data in a paper accepted for publication in          #
# Acta Crystallographica Section E. It conforms to the requirements of       #
# Notes for Authors for Acta Crystallographica Section E, and has been       #
# peer reviewed under the auspices of the IUCr Commission on Journals.       #
#                                                                            #
# Full details of the Crystallographic Information File format               #
# are given in the paper "The Crystallographic Information File (CIF):       #
# a New Standard Archive File for Crystallography" by S. R. Hall, F. H.      #
# Allen and I. D. Brown [Acta Cryst. (1991), A47, 655-685].                  #
#                                                                            #
# The current version of the core CIF dictionary is obtainable from          #
# ftp://ftp.iucr.org/pub/cif_core.dic.                                       #
#                                                                            #
# Software is freely available for graphical display of the structure(s)     #
# in this CIF. For information consult the CIF software page                 #
# http://www.iucr.org/resources/cif/software.                                #
#                                                                            #
# This file may be used for bona fide research purposes within the           #
# scientific community so long as proper attribution is given to the journal # 
# article from which it was obtained.                                        #
#                                                                            #
##############################################################################
data_global
_audit_creation_method     'by CrystalStructure 4.0'
_journal_date_recd_electronic     2013-02-08
_journal_date_accepted     2013-02-14
_journal_name_full     'Acta Crystallographica, Section E'
_journal_year     2013
_journal_volume     69
_journal_issue      3
_journal_page_first     o397
_journal_page_last     o397
_journal_paper_category     QO
_journal_paper_doi     10.1107/S1600536813004364
_journal_coeditor_code     CV5387
_publ_contact_author_name     'JaeKyun Lee'
_publ_contact_author_address     'Center for Neuro-Medicine, KIST'
_publ_contact_author_email     'j9601@kist.re.kr'
_publ_contact_author_fax     '+82-2-958-5189'
_publ_contact_author_phone     '+82-2-958-6780'
_publ_section_title
;\
(<i>E</i>)-2,2'-[3-(4-Fluorophenyl)prop-2-ene-1,1-diyl]bis(3-hydroxy-5,5-\
dimethylcyclohex-2-en-1-one)
;
loop_
    _publ_author_name
    _publ_author_address
    'Joo Hwan Cha'
;
Advanced Analysis Center, Korea Institute of Science & Technology,
Hwarangro 14-gil, Seongbuk-gu, Seoul 136-791, Republic of Korea
;
    'Sun-Joon Min'
;
Center for Neuro-Medicine, Korea Institute of Science & Technology,
Hwarangro 14-gil, Seongbuk-gu, Seoul 136-791, Republic of Korea
;
    'Yong Seo Cho'
;
Center for Neuro-Medicine, Korea Institute of Science & Technology,
Hwarangro 14-gil, Seongbuk-gu, Seoul 136-791, Republic of Korea
;
    'Jae Kyun Lee'
;
Center for Neuro-Medicine, Korea Institute of Science & Technology,
Hwarangro 14-gil, Seongbuk-gu, Seoul 136-791, Republic of Korea
;
    'Junghwan Park'
;
Corporated R&D Center, Duksan Hi-Metal Co. Ltd, Cheonan-si, 331-821,
Republic of Korea
;
data_I
_chemical_name_systematic
;\
(<i>E</i>)-2,2'-[3-(4-Fluorophenyl)prop-2-ene-1,1-diyl]bis(3-hydroxy-5,5-\
dimethylcyclohex-2-en-1-one)
;
_chemical_formula_moiety     'C25 H29 F O4'
_chemical_formula_sum     'C25 H29 F O4'
_chemical_formula_iupac     'C25 H29 F O4'
_chemical_formula_weight     412.50
_chemical_melting_point     ?
_symmetry_cell_setting     monoclinic
_symmetry_space_group_name_H-M     'C 2/c'
_symmetry_space_group_name_Hall     '-C 2yc'
loop_
    _symmetry_equiv_pos_site_id
    _symmetry_equiv_pos_as_xyz
    1 '+X,+Y,+Z'
    2 '-X,+Y,1/2-Z'
    3 '-X,-Y,-Z'
    4 '+X,-Y,1/2+Z'
    5 '1/2+X,1/2+Y,+Z'
    6 '1/2-X,1/2+Y,1/2-Z'
    7 '1/2-X,1/2-Y,-Z'
    8 '1/2+X,1/2-Y,1/2+Z'
_cell_length_a     26.1146(13)
_cell_length_b     9.6961(4)
_cell_length_c     20.5638(9)
_cell_angle_alpha     90.0000
_cell_angle_beta     121.5921(15)
_cell_angle_gamma     90.0000
_cell_volume     4435.3(4)
_cell_formula_units_Z     8
_cell_measurement_reflns_used     14685
_cell_measurement_theta_min     3.15
_cell_measurement_theta_max     27.47
_cell_measurement_temperature     296
_exptl_crystal_description     block
_exptl_crystal_colour     colourless
_exptl_crystal_size_max     0.300
_exptl_crystal_size_mid     0.200
_exptl_crystal_size_min     0.100
_exptl_crystal_density_diffrn     1.235
_exptl_crystal_density_meas     ?
_exptl_crystal_density_method     'not measured'
_exptl_crystal_F_000     1760.00
_exptl_absorpt_coefficient_mu     0.088
_exptl_absorpt_correction_type     multi-scan
_exptl_absorpt_process_details     '(ABSCOR; Rigaku, 1995)'
_exptl_absorpt_correction_T_min     0.771
_exptl_absorpt_correction_T_max     0.991
_diffrn_ambient_temperature     296
_diffrn_radiation_type     'Mo K\a'
_diffrn_radiation_wavelength     0.71075
_diffrn_measurement_device_type     'Rigaku R-AXIS RAPID'
_diffrn_measurement_method     \w
_diffrn_detector_area_resol_mean     10.000
_diffrn_reflns_number     21193
_diffrn_reflns_av_R_equivalents     0.0257
_diffrn_reflns_theta_max     27.48
_diffrn_reflns_theta_full     27.47
_diffrn_measured_fraction_theta_max     0.995
_diffrn_measured_fraction_theta_full     0.995
_diffrn_reflns_limit_h_min     -33
_diffrn_reflns_limit_h_max     33
_diffrn_reflns_limit_k_min     -10
_diffrn_reflns_limit_k_max     12
_diffrn_reflns_limit_l_min     -26
_diffrn_reflns_limit_l_max     26
_diffrn_standards_number     0
_diffrn_standards_interval_count     .
_diffrn_standards_decay_%     ?
_refine_special_details
;
Refinement was performed using all reflections. The weighted <i>R</i>-factor
(<i>wR</i>) and goodness of fit (<i>S</i>) are based on <i>F</i>^2^.
<i>R</i>-factor (gt) are based on <i>F</i>. The threshold expression of
<i>F</i>^2^ > 2.0 \s(<i>F</i>^2^) is used only for calculating <i>R</i>-factor
(gt).
;
_reflns_number_total     5070
_reflns_number_gt     3370
_reflns_threshold_expression     F^2^>2\s(F^2^)
_refine_ls_structure_factor_coef     Fsqd
_refine_ls_R_factor_gt     0.0480
_refine_ls_wR_factor_ref     0.1580
_refine_ls_goodness_of_fit_ref     1.089
_refine_ls_number_reflns     5070
_refine_ls_number_parameters     281
_refine_ls_number_restraints     0
_refine_ls_hydrogen_treatment     constr
_refine_ls_weighting_scheme     calc
_refine_ls_weighting_details
            'w = 1/[\s^2^(Fo^2^)+(0.0853P)^2^+0.9138P] where P=(Fo^2^+2Fc^2^)/3'
_atom_sites_solution_hydrogens     geom
_atom_sites_solution_primary     direct
_atom_sites_solution_secondary     difmap
_refine_ls_shift/su_max     0.000
_refine_diff_density_max     0.380
_refine_diff_density_min     -0.260
_refine_ls_extinction_method     none
_refine_ls_extinction_coef     ?
loop_
    _atom_type_symbol
    _atom_type_description
    _atom_type_scat_dispersion_real
    _atom_type_scat_dispersion_imag
    _atom_type_scat_source
    'C' 'C' 0.0033 0.0016
;
International Tables for Crystallography
(1992, Vol. C, Tables 4.2.6.8 and 6.1.1.4)
;
    'H' 'H' 0.0000 0.0000
;
International Tables for Crystallography
(1992, Vol. C, Table 6.1.1.4)
;
    'F' 'F' 0.0171 0.0103
;
International Tables for Crystallography
(1992, Vol. C, Tables 4.2.6.8 and 6.1.1.4)
;
    'O' 'O' 0.0106 0.0060
;
International Tables for Crystallography
(1992, Vol. C, Tables 4.2.6.8 and 6.1.1.4)
;
_computing_data_collection     'RAPID-AUTO (Rigaku, 2006)'
_computing_cell_refinement     'RAPID-AUTO (Rigaku, 2006)'
_computing_data_reduction     'RAPID-AUTO (Rigaku, 2006)'
_computing_structure_solution
                                 '<i>Il Milione</i> (Burla <i>et al.</i>, 2007)'
_computing_structure_refinement     'SHELXL97 (Sheldrick, 2008)'
_computing_molecular_graphics     'CrystalStructure (Rigaku, 2010)'
_computing_publication_material     'CrystalStructure (Rigaku, 2010)'
loop_
    _atom_site_type_symbol
    _atom_site_label
    _atom_site_fract_x
    _atom_site_fract_y
    _atom_site_fract_z
    _atom_site_U_iso_or_equiv
    _atom_site_adp_type
    _atom_site_calc_flag
    _atom_site_refinement_flags
    _atom_site_occupancy
    _atom_site_symmetry_multiplicity
    _atom_site_disorder_assembly
    _atom_site_disorder_group
    F F1 0.38293(7) 0.14318(15) -0.00934(8) 0.0871(5) Uani d . 1.0 8 . .
    O O1 0.46981(5) 0.59709(12) 0.36061(8) 0.0510(4) Uani d . 1.0 8 . .
    O O2 0.28907(6) 0.81844(13) 0.29527(8) 0.0559(4) Uani d . 1.0 8 . .
    O O3 0.26165(6) 0.60434(13) 0.35157(8) 0.0541(4) Uani d . 1.0 8 . .
    O O4 0.43779(6) 0.37861(13) 0.40222(8) 0.0528(4) Uani d . 1.0 8 . .
    C C1 0.33939(7) 0.55677(16) 0.29460(9) 0.0374(4) Uani d . 1.0 8 . .
    C C2 0.30171(7) 0.50860(17) 0.38325(9) 0.0410(4) Uani d . 1.0 8 . .
    C C3 0.34468(7) 0.48284(16) 0.36326(9) 0.0374(4) Uani d . 1.0 8 . .
    C C4 0.37305(7) 0.69315(16) 0.31271(9) 0.0394(4) Uani d . 1.0 8 . .
    C C5 0.37392(7) 0.39250(16) 0.14693(9) 0.0397(4) Uani d . 1.0 8 . .
    C C6 0.39243(8) 0.30729(19) 0.47009(10) 0.0478(4) Uani d . 1.0 8 . .
    C C7 0.30055(9) 0.42833(19) 0.44439(10) 0.0490(5) Uani d . 1.0 8 . .
    C C8 0.37200(8) 0.48601(18) 0.20228(10) 0.0435(4) Uani d . 1.0 8 . .
    C C9 0.41934(8) 0.40838(19) 0.13113(10) 0.0468(4) Uani d . 1.0 8 . .
    C C10 0.34759(7) 0.45888(17) 0.24304(9) 0.0401(4) Uani d . 1.0 8 . .
    C C11 0.39165(7) 0.39240(17) 0.40863(9) 0.0412(4) Uani d . 1.0 8 . .
    C C13 0.33133(8) 0.28989(19) 0.10782(10) 0.0492(5) Uani d . 1.0 8 . .
    C C14 0.37988(9) 0.22567(19) 0.04230(11) 0.0533(5) Uani d . 1.0 8 . .
    C C15 0.34225(8) 0.81682(18) 0.30644(10) 0.0449(4) Uani d . 1.0 8 . .
    C C16 0.42251(9) 0.3253(2) 0.07889(11) 0.0541(5) Uani d . 1.0 8 . .
    C C17 0.33405(10) 0.2057(2) 0.05524(11) 0.0567(5) Uani d . 1.0 8 . .
    C C18 0.33098(8) 0.28697(18) 0.46091(10) 0.0467(4) Uani d . 1.0 8 . .
    C C19 0.43444(8) 0.70204(17) 0.34034(10) 0.0446(4) Uani d . 1.0 8 . .
    C C20 0.37073(9) 0.95534(18) 0.31481(12) 0.0566(5) Uani d . 1.0 8 . .
    C C21 0.42333(9) 0.95511(18) 0.30305(12) 0.0533(5) Uani d . 1.0 8 . .
    C C22 0.46479(9) 0.83836(19) 0.34999(13) 0.0596(5) Uani d . 1.0 8 . .
    C C23 0.34063(11) 0.2288(3) 0.53606(12) 0.0654(6) Uani d . 1.0 8 . .
    C C24 0.29292(10) 0.1860(2) 0.39620(12) 0.0598(5) Uani d . 1.0 8 . .
    C C25 0.39917(12) 0.9295(3) 0.21754(13) 0.0734(7) Uani d . 1.0 8 . .
    C C26 0.45606(12) 1.0926(2) 0.32438(16) 0.0802(7) Uani d . 1.0 8 . .
    H H1 0.2969 0.5834 0.2640 0.0448 Uiso calc R 1.0 8 . .
    H H1A 0.4545 0.5316 0.3695 0.0612 Uiso calc R 1.0 8 . .
    H H3 0.2730 0.6624 0.3329 0.0649 Uiso calc R 1.0 8 . .
    H H6A 0.4190 0.3511 0.5190 0.0574 Uiso calc R 1.0 8 . .
    H H6B 0.4092 0.2174 0.4711 0.0574 Uiso calc R 1.0 8 . .
    H H7A 0.2590 0.4154 0.4298 0.0588 Uiso calc R 1.0 8 . .
    H H7B 0.3202 0.4822 0.4910 0.0588 Uiso calc R 1.0 8 . .
    H H8 0.3906(8) 0.5785(19) 0.2057(10) 0.046(5) Uiso d . 1.0 8 . .
    H H9 0.4482 0.4766 0.1564 0.0562 Uiso calc R 1.0 8 . .
    H H10 0.3290(9) 0.3665(19) 0.2366(11) 0.049(5) Uiso d . 1.0 8 . .
    H H13 0.3004 0.2776 0.1171 0.0590 Uiso calc R 1.0 8 . .
    H H16 0.4531 0.3370 0.0688 0.0649 Uiso calc R 1.0 8 . .
    H H17 0.3054 0.1373 0.0294 0.0681 Uiso calc R 1.0 8 . .
    H H20A 0.3844 0.9906 0.3655 0.0679 Uiso calc R 1.0 8 . .
    H H20B 0.3404 1.0183 0.2783 0.0679 Uiso calc R 1.0 8 . .
    H H22A 0.4950 0.8273 0.3365 0.0716 Uiso calc R 1.0 8 . .
    H H22B 0.4854 0.8641 0.4035 0.0716 Uiso calc R 1.0 8 . .
    H H23A 0.3030 0.2275 0.5339 0.0785 Uiso calc R 1.0 8 . .
    H H23B 0.3687 0.2860 0.5778 0.0785 Uiso calc R 1.0 8 . .
    H H23C 0.3562 0.1367 0.5435 0.0785 Uiso calc R 1.0 8 . .
    H H24A 0.2882 0.2202 0.3495 0.0717 Uiso calc R 1.0 8 . .
    H H24B 0.2541 0.1764 0.3904 0.0717 Uiso calc R 1.0 8 . .
    H H24C 0.3125 0.0978 0.4080 0.0717 Uiso calc R 1.0 8 . .
    H H25A 0.4321 0.9278 0.2093 0.0880 Uiso calc R 1.0 8 . .
    H H25B 0.3719 1.0021 0.1877 0.0880 Uiso calc R 1.0 8 . .
    H H25C 0.3785 0.8426 0.2025 0.0880 Uiso calc R 1.0 8 . .
    H H26A 0.4855 1.0929 0.3098 0.0962 Uiso calc R 1.0 8 . .
    H H26B 0.4757 1.1062 0.3785 0.0962 Uiso calc R 1.0 8 . .
    H H26C 0.4277 1.1657 0.2983 0.0962 Uiso calc R 1.0 8 . .
loop_
    _atom_site_aniso_label
    _atom_site_aniso_U_11
    _atom_site_aniso_U_22
    _atom_site_aniso_U_33
    _atom_site_aniso_U_12
    _atom_site_aniso_U_13
    _atom_site_aniso_U_23
    F1 0.1116(12) 0.0874(9) 0.0818(10) -0.0026(8) 0.0642(10) -0.0334(8)
    O1 0.0345(7) 0.0479(7) 0.0673(9) 0.0074(5) 0.0243(6) 0.0042(6)
    O2 0.0429(8) 0.0621(8) 0.0646(9) 0.0186(6) 0.0295(7) 0.0060(7)
    O3 0.0441(8) 0.0627(8) 0.0656(9) 0.0137(6) 0.0357(7) 0.0085(7)
    O4 0.0414(7) 0.0620(8) 0.0626(8) 0.0166(6) 0.0325(7) 0.0123(7)
    C1 0.0297(8) 0.0471(9) 0.0356(8) 0.0065(7) 0.0173(7) 0.0019(7)
    C2 0.0348(9) 0.0497(9) 0.0396(9) 0.0011(7) 0.0203(8) -0.0048(7)
    C3 0.0312(8) 0.0470(9) 0.0341(8) 0.0038(7) 0.0171(7) -0.0012(7)
    C4 0.0359(9) 0.0440(9) 0.0370(8) 0.0066(7) 0.0183(7) 0.0001(7)
    C5 0.0425(9) 0.0425(9) 0.0376(8) 0.0010(7) 0.0233(8) 0.0030(7)
    C6 0.0443(10) 0.0582(11) 0.0366(9) 0.0051(8) 0.0182(8) 0.0064(8)
    C7 0.0500(11) 0.0617(11) 0.0465(10) -0.0002(9) 0.0330(9) -0.0037(9)
    C8 0.0456(10) 0.0447(9) 0.0456(9) -0.0018(8) 0.0276(8) -0.0010(8)
    C9 0.0423(10) 0.0523(10) 0.0505(10) -0.0049(8) 0.0276(9) -0.0040(8)
    C10 0.0388(9) 0.0448(9) 0.0378(9) 0.0026(7) 0.0208(8) 0.0008(7)
    C11 0.0345(9) 0.0502(9) 0.0381(9) 0.0016(7) 0.0184(7) -0.0021(7)
    C13 0.0482(11) 0.0565(10) 0.0516(10) -0.0086(8) 0.0322(9) -0.0017(8)
    C14 0.0636(12) 0.0534(10) 0.0486(10) 0.0056(9) 0.0334(10) -0.0074(9)
    C15 0.0422(10) 0.0504(10) 0.0409(9) 0.0109(8) 0.0208(8) 0.0018(8)
    C16 0.0505(11) 0.0637(12) 0.0612(12) 0.0023(9) 0.0383(10) -0.0039(10)
    C17 0.0617(13) 0.0527(11) 0.0549(11) -0.0141(9) 0.0301(10) -0.0109(9)
    C18 0.0495(11) 0.0544(10) 0.0400(9) -0.0027(8) 0.0260(9) 0.0006(8)
    C19 0.0395(9) 0.0458(9) 0.0466(10) 0.0051(7) 0.0213(8) -0.0018(8)
    C20 0.0600(13) 0.0452(10) 0.0633(12) 0.0092(9) 0.0314(11) -0.0039(9)
    C21 0.0591(12) 0.0418(9) 0.0634(12) 0.0028(8) 0.0350(10) -0.0007(9)
    C22 0.0457(11) 0.0515(11) 0.0734(14) -0.0025(9) 0.0254(11) -0.0042(10)
    C23 0.0763(15) 0.0750(14) 0.0540(12) -0.0025(11) 0.0405(12) 0.0084(10)
    C24 0.0588(13) 0.0620(12) 0.0555(12) -0.0088(10) 0.0279(10) -0.0063(10)
    C25 0.0962(19) 0.0677(13) 0.0680(14) -0.0037(13) 0.0512(14) 0.0025(11)
    C26 0.0828(18) 0.0496(12) 0.106(2) -0.0079(11) 0.0482(16) -0.0115(13)
_geom_special_details
;
All e.s.d.'s (except the e.s.d. in the dihedral angle between two l.s. planes)
are estimated using the full covariance matrix. The cell e.s.d.'s are taken
into account individually in the estimation of e.s.d.'s in distances, angles
and torsion angles; correlations between e.s.d.'s in cell parameters are only
used when they are defined by crystal symmetry. An approximate (isotropic)
treatment of cell e.s.d.'s is used for estimating e.s.d.'s involving l.s.
planes.
;
loop_
    _geom_bond_atom_site_label_1
    _geom_bond_atom_site_label_2
    _geom_bond_site_symmetry_1
    _geom_bond_site_symmetry_2
    _geom_bond_distance
    _geom_bond_publ_flag
    F1 C14 . . 1.365(3) no
    O1 C19 . . 1.288(2) no
    O2 C15 . . 1.284(3) no
    O3 C2 . . 1.291(2) no
    O4 C11 . . 1.286(3) no
    C1 C3 . . 1.524(3) no
    C1 C4 . . 1.522(3) no
    C1 C10 . . 1.519(3) no
    C2 C3 . . 1.405(4) no
    C2 C7 . . 1.492(3) no
    C3 C11 . . 1.395(2) no
    C4 C15 . . 1.412(3) no
    C4 C19 . . 1.395(3) no
    C5 C8 . . 1.476(3) no
    C5 C9 . . 1.393(4) no
    C5 C13 . . 1.392(3) no
    C6 C11 . . 1.501(3) no
    C6 C18 . . 1.527(4) no
    C7 C18 . . 1.531(3) no
    C8 C10 . . 1.318(4) no
    C9 C16 . . 1.379(4) no
    C13 C17 . . 1.386(4) no
    C14 C16 . . 1.364(3) no
    C14 C17 . . 1.369(4) no
    C15 C20 . . 1.501(3) no
    C18 C23 . . 1.537(4) no
    C18 C24 . . 1.527(3) no
    C19 C22 . . 1.500(3) no
    C20 C21 . . 1.514(4) no
    C21 C22 . . 1.513(3) no
    C21 C25 . . 1.546(4) no
    C21 C26 . . 1.519(3) no
    O1 H1A . . 0.820 no
    O3 H3 . . 0.820 no
    C1 H1 . . 0.980 no
    C6 H6A . . 0.970 no
    C6 H6B . . 0.970 no
    C7 H7A . . 0.970 no
    C7 H7B . . 0.970 no
    C8 H8 . . 1.01(2) no
    C9 H9 . . 0.930 no
    C10 H10 . . 0.993(19) no
    C13 H13 . . 0.930 no
    C16 H16 . . 0.930 no
    C17 H17 . . 0.930 no
    C20 H20A . . 0.970 no
    C20 H20B . . 0.970 no
    C22 H22A . . 0.970 no
    C22 H22B . . 0.970 no
    C23 H23A . . 0.960 no
    C23 H23B . . 0.960 no
    C23 H23C . . 0.960 no
    C24 H24A . . 0.960 no
    C24 H24B . . 0.960 no
    C24 H24C . . 0.960 no
    C25 H25A . . 0.960 no
    C25 H25B . . 0.960 no
    C25 H25C . . 0.960 no
    C26 H26A . . 0.960 no
    C26 H26B . . 0.960 no
    C26 H26C . . 0.960 no
loop_
    _geom_contact_atom_site_label_1
    _geom_contact_atom_site_label_2
    _geom_contact_distance
    _geom_contact_site_symmetry_1
    _geom_contact_site_symmetry_2
    _geom_contact_publ_flag
    O1 O4 2.582(2) . . no
    O1 C1 2.958(2) . . no
    O1 C3 3.478(3) . . no
    O1 C8 3.094(2) . . no
    O1 C10 3.1214(18) . . no
    O1 C11 3.345(3) . . no
    O2 O3 2.652(3) . . no
    O2 C1 2.861(3) . . no
    O2 C2 3.432(3) . . no
    O2 C3 3.539(2) . . no
    O2 C19 3.586(3) . . no
    O3 C1 2.863(3) . . no
    O3 C4 3.504(3) . . no
    O3 C11 3.599(3) . . no
    O3 C15 3.403(3) . . no
    O4 C1 2.9201(19) . . no
    O4 C2 3.594(3) . . no
    O4 C4 3.505(2) . . no
    O4 C10 2.9649(19) . . no
    O4 C19 3.368(3) . . no
    C2 C4 3.407(3) . . no
    C2 C6 2.860(3) . . no
    C2 C24 3.158(3) . . no
    C3 C15 3.432(3) . . no
    C3 C18 2.919(3) . . no
    C3 C19 3.375(3) . . no
    C3 C24 3.396(3) . . no
    C4 C8 3.021(3) . . no
    C4 C11 3.410(3) . . no
    C4 C21 2.913(3) . . no
    C4 C25 3.308(4) . . no
    C5 C14 2.761(3) . . no
    C7 C11 2.856(4) . . no
    C8 C19 3.203(3) . . no
    C9 C17 2.760(3) . . no
    C10 C11 3.038(3) . . no
    C10 C13 3.059(3) . . no
    C10 C19 3.155(3) . . no
    C11 C24 3.167(4) . . no
    C13 C16 2.761(4) . . no
    C15 C22 2.843(4) . . no
    C15 C25 3.097(5) . . no
    C19 C20 2.857(3) . . no
    C19 C25 3.107(3) . . no
    F1 O2 3.4600(19) . 4_564 no
    F1 C15 3.378(3) . 4_564 no
    F1 C20 3.589(4) . 4_564 no
    O1 C6 3.5777(18) . 3_666 no
    O1 C9 3.353(3) . 2_655 no
    O1 C16 3.569(3) . 2_655 no
    O2 F1 3.4600(19) . 4_565 no
    O2 C10 3.502(3) . 6_555 no
    O2 C24 3.592(3) . 6_555 no
    O3 C13 3.458(3) . 6_555 no
    O4 C16 3.499(3) . 2_655 no
    O4 C26 3.358(4) . 1_545 no
    C6 O1 3.5777(18) . 3_666 no
    C9 O1 3.353(3) . 2_655 no
    C10 O2 3.502(3) . 6_545 no
    C13 O3 3.458(3) . 6_545 no
    C15 F1 3.378(3) . 4_565 no
    C16 O1 3.569(3) . 2_655 no
    C16 O4 3.499(3) . 2_655 no
    C16 C26 3.535(3) . 2_645 no
    C20 F1 3.589(4) . 4_565 no
    C23 C25 3.556(4) . 4_565 no
    C24 O2 3.592(3) . 6_545 no
    C25 C23 3.556(4) . 4_564 no
    C26 O4 3.358(4) . 1_565 no
    C26 C16 3.535(3) . 2_665 no
    F1 H16 2.5265 . . no
    F1 H17 2.5341 . . no
    O1 H8 2.749(17) . . no
    O1 H22A 2.4503 . . no
    O1 H22B 2.6959 . . no
    O2 H1 2.4058 . . no
    O2 H3 1.8447 . . no
    O2 H20A 2.7014 . . no
    O2 H20B 2.4821 . . no
    O3 H1 2.4234 . . no
    O3 H7A 2.4622 . . no
    O3 H7B 2.7150 . . no
    O4 H1A 1.7755 . . no
    O4 H6A 2.7041 . . no
    O4 H6B 2.4732 . . no
    O4 H10 3.090(16) . . no
    C1 H1A 2.5724 . . no
    C1 H3 2.4700 . . no
    C1 H8 2.78(3) . . no
    C2 H1 2.4971 . . no
    C2 H6A 3.2475 . . no
    C2 H24A 2.8580 . . no
    C2 H24B 3.4831 . . no
    C3 H1A 2.8426 . . no
    C3 H3 2.3869 . . no
    C3 H6A 3.0234 . . no
    C3 H6B 3.2346 . . no
    C3 H7A 3.2415 . . no
    C3 H7B 3.0127 . . no
    C3 H10 2.67(3) . . no
    C3 H24A 2.8821 . . no
    C4 H1A 2.3956 . . no
    C4 H3 2.8668 . . no
    C4 H8 2.71(3) . . no
    C4 H10 3.452(18) . . no
    C4 H20A 3.0406 . . no
    C4 H20B 3.2454 . . no
    C4 H22A 3.2316 . . no
    C4 H22B 3.0167 . . no
    C4 H25C 2.7559 . . no
    C5 H10 2.66(3) . . no
    C5 H16 3.2585 . . no
    C5 H17 3.2614 . . no
    C6 H7A 3.3010 . . no
    C6 H7B 2.7340 . . no
    C6 H23A 3.3140 . . no
    C6 H23B 2.6019 . . no
    C6 H23C 2.7206 . . no
    C6 H24A 2.6832 . . no
    C6 H24B 3.3376 . . no
    C6 H24C 2.7056 . . no
    C7 H3 3.0328 . . no
    C7 H6A 2.7402 . . no
    C7 H6B 3.3008 . . no
    C7 H23A 2.6568 . . no
    C7 H23B 2.7355 . . no
    C7 H23C 3.3399 . . no
    C7 H24A 2.7057 . . no
    C7 H24B 2.6945 . . no
    C7 H24C 3.3429 . . no
    C8 H1 2.9917 . . no
    C8 H1A 2.9829 . . no
    C8 H9 2.6130 . . no
    C8 H13 2.6860 . . no
    C8 H25C 3.4618 . . no
    C9 H8 2.62(3) . . no
    C9 H13 3.2248 . . no
    C10 H1A 2.7289 . . no
    C10 H13 2.8230 . . no
    C11 H1 3.2688 . . no
    C11 H1A 2.5590 . . no
    C11 H7B 3.2294 . . no
    C11 H10 3.03(2) . . no
    C11 H24A 2.8507 . . no
    C11 H24C 3.5218 . . no
    C13 H8 3.319(18) . . no
    C13 H9 3.2243 . . no
    C13 H10 2.78(3) . . no
    C14 H9 3.1969 . . no
    C14 H13 3.2053 . . no
    C15 H1 2.4902 . . no
    C15 H3 2.6145 . . no
    C15 H22B 3.2173 . . no
    C15 H25B 3.4305 . . no
    C15 H25C 2.7652 . . no
    C16 H17 3.2322 . . no
    C17 H16 3.2321 . . no
    C19 H1 3.2823 . . no
    C19 H8 2.663(19) . . no
    C19 H20A 3.2423 . . no
    C19 H25A 3.4469 . . no
    C19 H25C 2.7731 . . no
    C20 H22A 3.2797 . . no
    C20 H22B 2.7119 . . no
    C20 H25A 3.3149 . . no
    C20 H25B 2.6686 . . no
    C20 H25C 2.6571 . . no
    C20 H26A 3.3304 . . no
    C20 H26B 2.7584 . . no
    C20 H26C 2.6485 . . no
    C22 H1A 3.0318 . . no
    C22 H8 3.590(18) . . no
    C22 H20A 2.7190 . . no
    C22 H20B 3.2793 . . no
    C22 H25A 2.6944 . . no
    C22 H25B 3.3258 . . no
    C22 H25C 2.6684 . . no
    C22 H26A 2.7448 . . no
    C22 H26B 2.6447 . . no
    C22 H26C 3.3257 . . no
    C23 H6A 2.5432 . . no
    C23 H6B 2.7395 . . no
    C23 H7A 2.7768 . . no
    C23 H7B 2.5806 . . no
    C23 H24A 3.3302 . . no
    C23 H24B 2.6919 . . no
    C23 H24C 2.6575 . . no
    C24 H6A 3.3266 . . no
    C24 H6B 2.6039 . . no
    C24 H7A 2.6170 . . no
    C24 H7B 3.3328 . . no
    C24 H23A 2.7323 . . no
    C24 H23B 3.3254 . . no
    C24 H23C 2.6241 . . no
    C25 H8 3.411(19) . . no
    C25 H20A 3.3152 . . no
    C25 H20B 2.5823 . . no
    C25 H22A 2.6105 . . no
    C25 H22B 3.3273 . . no
    C25 H26A 2.5899 . . no
    C25 H26B 3.3102 . . no
    C25 H26C 2.6949 . . no
    C26 H20A 2.6190 . . no
    C26 H20B 2.7469 . . no
    C26 H22A 2.7291 . . no
    C26 H22B 2.6149 . . no
    C26 H25A 2.6442 . . no
    C26 H25B 2.6512 . . no
    C26 H25C 3.3080 . . no
    H1 H1A 3.5404 . . no
    H1 H3 1.9773 . . no
    H1 H8 3.2400 . . no
    H1 H10 2.4367 . . no
    H1A H8 2.9071 . . no
    H1A H10 3.3743 . . no
    H1A H22A 3.2484 . . no
    H1A H22B 3.3076 . . no
    H3 H7A 3.2561 . . no
    H3 H7B 3.3091 . . no
    H6A H7B 2.6557 . . no
    H6A H23A 3.4169 . . no
    H6A H23B 2.2912 . . no
    H6A H23C 2.8504 . . no
    H6A H24A 3.5984 . . no
    H6A H24C 3.5100 . . no
    H6B H23B 2.9667 . . no
    H6B H23C 2.6258 . . no
    H6B H24A 2.8206 . . no
    H6B H24B 3.5017 . . no
    H6B H24C 2.4427 . . no
    H7A H23A 2.5778 . . no
    H7A H23B 3.1479 . . no
    H7A H24A 2.8632 . . no
    H7A H24B 2.4360 . . no
    H7A H24C 3.5057 . . no
    H7B H23A 2.7369 . . no
    H7B H23B 2.4577 . . no
    H7B H23C 3.4938 . . no
    H7B H24B 3.5089 . . no
    H8 H9 2.4215 . . no
    H8 H10 2.88(4) . . no
    H8 H13 3.5893 . . no
    H8 H22A 3.5787 . . no
    H8 H25A 3.5445 . . no
    H8 H25C 2.5769 . . no
    H9 H16 2.3086 . . no
    H10 H13 2.3260 . . no
    H10 H24A 3.3387 . . no
    H13 H17 2.3178 . . no
    H20A H22B 2.6301 . . no
    H20A H25B 3.4985 . . no
    H20A H25C 3.5747 . . no
    H20A H26A 3.5269 . . no
    H20A H26B 2.5201 . . no
    H20A H26C 2.7765 . . no
    H20B H25A 3.4755 . . no
    H20B H25B 2.4038 . . no
    H20B H25C 2.8185 . . no
    H20B H26A 3.5677 . . no
    H20B H26B 3.1360 . . no
    H20B H26C 2.5353 . . no
    H22A H25A 2.4463 . . no
    H22A H25B 3.5021 . . no
    H22A H25C 2.8446 . . no
    H22A H26A 2.6175 . . no
    H22A H26B 2.9612 . . no
    H22B H25A 3.5263 . . no
    H22B H25C 3.5821 . . no
    H22B H26A 2.9391 . . no
    H22B H26B 2.3881 . . no
    H22B H26C 3.4761 . . no
    H23A H24B 2.5761 . . no
    H23A H24C 3.0027 . . no
    H23B H24B 3.5851 . . no
    H23B H24C 3.5078 . . no
    H23C H24A 3.5058 . . no
    H23C H24B 2.8935 . . no
    H23C H24C 2.4234 . . no
    H25A H26A 2.3988 . . no
    H25A H26B 3.4989 . . no
    H25A H26C 2.9839 . . no
    H25B H26A 2.8412 . . no
    H25B H26B 3.5526 . . no
    H25B H26C 2.5181 . . no
    H25C H26A 3.4790 . . no
    H25C H26C 3.5627 . . no
    F1 H3 3.5443 . 4_564 no
    F1 H20A 2.8996 . 4_564 no
    F1 H23C 3.1345 . 4_554 no
    F1 H24C 2.9076 . 4_554 no
    F1 H26B 3.2540 . 2_645 no
    O1 H6A 2.6989 . 3_666 no
    O1 H9 2.6183 . 2_655 no
    O1 H16 3.0762 . 2_655 no
    O2 H1 3.2037 . 6_555 no
    O2 H10 2.84(3) . 6_555 no
    O2 H24A 2.7478 . 6_555 no
    O2 H24C 3.4056 . 1_565 no
    O3 H10 3.295(18) . 6_555 no
    O3 H13 2.6374 . 6_555 no
    O3 H20B 2.7334 . 6_545 no
    O3 H25B 3.2933 . 6_545 no
    O4 H16 2.6202 . 2_655 no
    O4 H26B 2.9496 . 1_545 no
    O4 H26C 2.8821 . 1_545 no
    C1 H24A 3.4711 . 6_555 no
    C1 H24B 3.4705 . 6_555 no
    C2 H20B 3.4491 . 6_545 no
    C5 H7B 3.0013 . 4_564 no
    C5 H23B 3.3995 . 4_564 no
    C5 H26C 3.4528 . 1_545 no
    C6 H22B 3.3179 . 3_666 no
    C7 H23A 3.3259 . 7_556 no
    C8 H23B 3.3493 . 4_564 no
    C8 H24B 3.3632 . 6_555 no
    C8 H26C 3.5574 . 1_545 no
    C9 H1A 3.5108 . 2_655 no
    C9 H6A 3.2768 . 4_564 no
    C9 H7B 2.8835 . 4_564 no
    C9 H23B 3.1961 . 4_564 no
    C10 H24B 3.3756 . 6_555 no
    C10 H26C 3.3555 . 1_545 no
    C13 H7B 3.1625 . 4_564 no
    C13 H17 3.2645 . 7_555 no
    C13 H25B 3.1280 . 1_545 no
    C13 H26C 3.5780 . 1_545 no
    C14 H7B 3.1374 . 4_564 no
    C14 H23C 3.5700 . 4_554 no
    C14 H26A 3.4741 . 2_645 no
    C14 H26B 3.4324 . 2_645 no
    C15 H24A 3.3645 . 6_555 no
    C16 H1A 3.4456 . 2_655 no
    C16 H6A 3.3549 . 4_564 no
    C16 H7B 2.9717 . 4_564 no
    C16 H26A 3.2142 . 2_645 no
    C16 H26B 3.1474 . 2_645 no
    C17 H7B 3.2451 . 4_564 no
    C17 H13 3.4469 . 7_555 no
    C17 H17 3.4602 . 7_555 no
    C17 H23C 3.4005 . 4_554 no
    C17 H25B 3.0778 . 1_545 no
    C18 H23A 3.5590 . 7_556 no
    C19 H6A 3.4183 . 3_666 no
    C20 H24C 3.3082 . 1_565 no
    C22 H6A 3.3583 . 3_666 no
    C22 H6B 3.4608 . 3_666 no
    C22 H25A 3.5958 . 2_655 no
    C23 H7A 3.3374 . 7_556 no
    C23 H8 3.55(2) . 4_565 no
    C23 H23A 3.2657 . 7_556 no
    C23 H25A 3.4340 . 4_565 no
    C23 H25B 3.5689 . 4_565 no
    C23 H25C 3.1025 . 4_565 no
    C24 H1 3.0411 . 6_545 no
    C24 H20A 3.3570 . 1_545 no
    C24 H23A 3.5806 . 7_556 no
    C25 H23A 3.5987 . 4_564 no
    C25 H23B 3.2955 . 4_564 no
    C25 H23C 3.2059 . 4_564 no
    C26 H16 3.2570 . 2_665 no
    H1 O2 3.2037 . 6_545 no
    H1 C24 3.0411 . 6_555 no
    H1 H20B 3.2784 . 6_545 no
    H1 H24A 2.5911 . 6_555 no
    H1 H24B 2.8692 . 6_555 no
    H1 H24C 3.1795 . 6_555 no
    H1A C9 3.5108 . 2_655 no
    H1A C16 3.4456 . 2_655 no
    H1A H6A 3.0874 . 3_666 no
    H1A H9 2.9050 . 2_655 no
    H1A H16 2.7913 . 2_655 no
    H3 F1 3.5443 . 4_565 no
    H3 H10 3.0122 . 6_555 no
    H3 H13 2.8370 . 6_555 no
    H3 H20B 2.9758 . 6_545 no
    H3 H24A 3.2648 . 6_555 no
    H6A O1 2.6989 . 3_666 no
    H6A C9 3.2768 . 4_565 no
    H6A C16 3.3549 . 4_565 no
    H6A C19 3.4183 . 3_666 no
    H6A C22 3.3583 . 3_666 no
    H6A H1A 3.0874 . 3_666 no
    H6A H9 3.0169 . 4_565 no
    H6A H16 3.1682 . 4_565 no
    H6A H22A 3.1425 . 3_666 no
    H6A H22B 2.9929 . 3_666 no
    H6B C22 3.4608 . 3_666 no
    H6B H20A 2.9153 . 1_545 no
    H6B H22A 3.4254 . 3_666 no
    H6B H22B 2.7239 . 3_666 no
    H6B H26B 3.3576 . 1_545 no
    H7A C23 3.3374 . 7_556 no
    H7A H17 3.1063 . 6_555 no
    H7A H23A 2.5240 . 7_556 no
    H7A H23C 3.3690 . 7_556 no
    H7A H25B 3.0946 . 6_545 no
    H7A H25C 3.2487 . 6_545 no
    H7B C5 3.0013 . 4_565 no
    H7B C9 2.8835 . 4_565 no
    H7B C13 3.1625 . 4_565 no
    H7B C14 3.1374 . 4_565 no
    H7B C16 2.9717 . 4_565 no
    H7B C17 3.2451 . 4_565 no
    H7B H9 3.3151 . 4_565 no
    H7B H16 3.4437 . 4_565 no
    H7B H17 3.4281 . 6_555 no
    H8 C23 3.55(2) . 4_564 no
    H8 H23A 3.5752 . 4_564 no
    H8 H23B 2.7186 . 4_564 no
    H8 H24B 3.3563 . 6_555 no
    H9 O1 2.6183 . 2_655 no
    H9 H1A 2.9050 . 2_655 no
    H9 H6A 3.0169 . 4_564 no
    H9 H7B 3.3151 . 4_564 no
    H9 H9 3.3508 . 2_655 no
    H9 H23B 2.9511 . 4_564 no
    H10 O2 2.84(3) . 6_545 no
    H10 O3 3.295(18) . 6_545 no
    H10 H3 3.0122 . 6_545 no
    H10 H20B 3.4585 . 1_545 no
    H10 H26C 2.9353 . 1_545 no
    H13 O3 2.6374 . 6_545 no
    H13 C17 3.4469 . 7_555 no
    H13 H3 2.8370 . 6_545 no
    H13 H17 2.9453 . 7_555 no
    H13 H25B 3.1443 . 1_545 no
    H16 O1 3.0762 . 2_655 no
    H16 O4 2.6202 . 2_655 no
    H16 C26 3.2570 . 2_645 no
    H16 H1A 2.7913 . 2_655 no
    H16 H6A 3.1682 . 4_564 no
    H16 H7B 3.4437 . 4_564 no
    H16 H26A 3.1956 . 2_645 no
    H16 H26B 2.7439 . 2_645 no
    H16 H26C 3.3177 . 2_645 no
    H17 C13 3.2645 . 7_555 no
    H17 C17 3.4602 . 7_555 no
    H17 H7A 3.1063 . 6_545 no
    H17 H7B 3.4281 . 6_545 no
    H17 H13 2.9453 . 7_555 no
    H17 H17 3.3099 . 7_555 no
    H17 H23A 3.5394 . 4_554 no
    H17 H23C 2.9151 . 4_554 no
    H17 H24C 3.4557 . 4_554 no
    H17 H25B 3.0675 . 1_545 no
    H20A F1 2.8996 . 4_565 no
    H20A C24 3.3570 . 1_565 no
    H20A H6B 2.9153 . 1_565 no
    H20A H24A 3.2422 . 1_565 no
    H20A H24C 2.6614 . 1_565 no
    H20B O3 2.7334 . 6_555 no
    H20B C2 3.4491 . 6_555 no
    H20B H1 3.2784 . 6_555 no
    H20B H3 2.9758 . 6_555 no
    H20B H10 3.4585 . 1_565 no
    H20B H24A 3.1516 . 1_565 no
    H20B H24C 3.2052 . 1_565 no
    H22A H6A 3.1425 . 3_666 no
    H22A H6B 3.4254 . 3_666 no
    H22A H23B 3.2262 . 3_666 no
    H22A H23C 3.3559 . 3_666 no
    H22A H25A 2.7089 . 2_655 no
    H22B C6 3.3179 . 3_666 no
    H22B H6A 2.9929 . 3_666 no
    H22B H6B 2.7239 . 3_666 no
    H23A C7 3.3259 . 7_556 no
    H23A C18 3.5590 . 7_556 no
    H23A C23 3.2657 . 7_556 no
    H23A C24 3.5806 . 7_556 no
    H23A C25 3.5987 . 4_565 no
    H23A H7A 2.5240 . 7_556 no
    H23A H8 3.5752 . 4_565 no
    H23A H17 3.5394 . 4_555 no
    H23A H23A 2.3987 . 7_556 no
    H23A H24B 2.8208 . 7_556 no
    H23A H25B 3.4980 . 4_565 no
    H23A H25C 3.0346 . 4_565 no
    H23B C5 3.3995 . 4_565 no
    H23B C8 3.3493 . 4_565 no
    H23B C9 3.1961 . 4_565 no
    H23B C25 3.2955 . 4_565 no
    H23B H8 2.7186 . 4_565 no
    H23B H9 2.9511 . 4_565 no
    H23B H22A 3.2262 . 3_666 no
    H23B H25A 3.1085 . 4_565 no
    H23B H25B 3.5664 . 4_565 no
    H23B H25C 2.7403 . 4_565 no
    H23C F1 3.1345 . 4_555 no
    H23C C14 3.5700 . 4_555 no
    H23C C17 3.4005 . 4_555 no
    H23C C25 3.2059 . 4_565 no
    H23C H7A 3.3690 . 7_556 no
    H23C H17 2.9151 . 4_555 no
    H23C H22A 3.3559 . 3_666 no
    H23C H25A 2.9786 . 4_565 no
    H23C H25B 3.0829 . 4_565 no
    H23C H25C 3.0132 . 4_565 no
    H24A O2 2.7478 . 6_545 no
    H24A C1 3.4711 . 6_545 no
    H24A C15 3.3645 . 6_545 no
    H24A H1 2.5911 . 6_545 no
    H24A H3 3.2648 . 6_545 no
    H24A H20A 3.2422 . 1_545 no
    H24A H20B 3.1516 . 1_545 no
    H24B C1 3.4705 . 6_545 no
    H24B C8 3.3632 . 6_545 no
    H24B C10 3.3756 . 6_545 no
    H24B H1 2.8692 . 6_545 no
    H24B H8 3.3563 . 6_545 no
    H24B H23A 2.8208 . 7_556 no
    H24B H25C 3.3627 . 6_545 no
    H24C F1 2.9076 . 4_555 no
    H24C O2 3.4056 . 1_545 no
    H24C C20 3.3082 . 1_545 no
    H24C H1 3.1795 . 6_545 no
    H24C H17 3.4557 . 4_555 no
    H24C H20A 2.6614 . 1_545 no
    H24C H20B 3.2052 . 1_545 no
    H25A C22 3.5958 . 2_655 no
    H25A C23 3.4340 . 4_564 no
    H25A H22A 2.7089 . 2_655 no
    H25A H23B 3.1085 . 4_564 no
    H25A H23C 2.9786 . 4_564 no
    H25A H25A 3.0256 . 2_655 no
    H25A H26A 2.8698 . 2_655 no
    H25B O3 3.2933 . 6_555 no
    H25B C13 3.1280 . 1_565 no
    H25B C17 3.0778 . 1_565 no
    H25B C23 3.5689 . 4_564 no
    H25B H7A 3.0946 . 6_555 no
    H25B H13 3.1443 . 1_565 no
    H25B H17 3.0675 . 1_565 no
    H25B H23A 3.4980 . 4_564 no
    H25B H23B 3.5664 . 4_564 no
    H25B H23C 3.0829 . 4_564 no
    H25C C23 3.1025 . 4_564 no
    H25C H7A 3.2487 . 6_555 no
    H25C H23A 3.0346 . 4_564 no
    H25C H23B 2.7403 . 4_564 no
    H25C H23C 3.0132 . 4_564 no
    H25C H24B 3.3627 . 6_555 no
    H26A C14 3.4741 . 2_665 no
    H26A C16 3.2142 . 2_665 no
    H26A H16 3.1956 . 2_665 no
    H26A H25A 2.8698 . 2_655 no
    H26A H26A 2.9284 . 2_655 no
    H26B F1 3.2540 . 2_665 no
    H26B O4 2.9496 . 1_565 no
    H26B C14 3.4324 . 2_665 no
    H26B C16 3.1474 . 2_665 no
    H26B H6B 3.3576 . 1_565 no
    H26B H16 2.7439 . 2_665 no
    H26C O4 2.8821 . 1_565 no
    H26C C5 3.4528 . 1_565 no
    H26C C8 3.5574 . 1_565 no
    H26C C10 3.3555 . 1_565 no
    H26C C13 3.5780 . 1_565 no
    H26C H10 2.9353 . 1_565 no
    H26C H16 3.3177 . 2_665 no
loop_
    _geom_angle_atom_site_label_1
    _geom_angle_atom_site_label_2
    _geom_angle_atom_site_label_3
    _geom_angle_site_symmetry_1
    _geom_angle_site_symmetry_2
    _geom_angle_site_symmetry_3
    _geom_angle
    _geom_angle_publ_flag
    C3 C1 C4 . . . 114.93(13) no
    C3 C1 C10 . . . 112.04(14) no
    C4 C1 C10 . . . 116.04(18) no
    O3 C2 C3 . . . 122.72(19) no
    O3 C2 C7 . . . 115.6(2) no
    C3 C2 C7 . . . 121.71(15) no
    C1 C3 C2 . . . 119.27(14) no
    C1 C3 C11 . . . 122.46(19) no
    C2 C3 C11 . . . 118.26(18) no
    C1 C4 C15 . . . 119.16(16) no
    C1 C4 C19 . . . 123.12(15) no
    C15 C4 C19 . . . 117.58(15) no
    C8 C5 C9 . . . 119.27(15) no
    C8 C5 C13 . . . 123.0(2) no
    C9 C5 C13 . . . 117.69(19) no
    C11 C6 C18 . . . 114.65(14) no
    C2 C7 C18 . . . 114.6(2) no
    C5 C8 C10 . . . 126.20(17) no
    C5 C9 C16 . . . 121.53(17) no
    C1 C10 C8 . . . 127.65(16) no
    O4 C11 C3 . . . 122.67(19) no
    O4 C11 C6 . . . 115.41(15) no
    C3 C11 C6 . . . 121.9(2) no
    C5 C13 C17 . . . 121.3(3) no
    F1 C14 C16 . . . 118.7(3) no
    F1 C14 C17 . . . 118.79(17) no
    C16 C14 C17 . . . 122.5(3) no
    O2 C15 C4 . . . 122.55(17) no
    O2 C15 C20 . . . 115.74(17) no
    C4 C15 C20 . . . 121.69(19) no
    C9 C16 C14 . . . 118.6(3) no
    C13 C17 C14 . . . 118.39(19) no
    C6 C18 C7 . . . 107.56(17) no
    C6 C18 C23 . . . 108.35(15) no
    C6 C18 C24 . . . 110.6(2) no
    C7 C18 C23 . . . 110.1(2) no
    C7 C18 C24 . . . 110.84(13) no
    C23 C18 C24 . . . 109.27(18) no
    O1 C19 C4 . . . 124.01(16) no
    O1 C19 C22 . . . 114.44(17) no
    C4 C19 C22 . . . 121.55(16) no
    C15 C20 C21 . . . 114.63(18) no
    C20 C21 C22 . . . 107.8(2) no
    C20 C21 C25 . . . 108.55(18) no
    C20 C21 C26 . . . 111.9(2) no
    C22 C21 C25 . . . 109.5(2) no
    C22 C21 C26 . . . 111.47(16) no
    C25 C21 C26 . . . 107.6(3) no
    C19 C22 C21 . . . 115.02(16) no
    C19 O1 H1A . . . 109.456 no
    C2 O3 H3 . . . 109.461 no
    C3 C1 H1 . . . 104.006 no
    C4 C1 H1 . . . 104.005 no
    C10 C1 H1 . . . 104.004 no
    C11 C6 H6A . . . 108.608 no
    C11 C6 H6B . . . 108.604 no
    C18 C6 H6A . . . 108.596 no
    C18 C6 H6B . . . 108.601 no
    H6A C6 H6B . . . 107.561 no
    C2 C7 H7A . . . 108.609 no
    C2 C7 H7B . . . 108.601 no
    C18 C7 H7A . . . 108.608 no
    C18 C7 H7B . . . 108.602 no
    H7A C7 H7B . . . 107.579 no
    C5 C8 H8 . . . 113.0(15) no
    C10 C8 H8 . . . 120.8(15) no
    C5 C9 H9 . . . 119.245 no
    C16 C9 H9 . . . 119.224 no
    C1 C10 H10 . . . 114.8(16) no
    C8 C10 H10 . . . 117.3(15) no
    C5 C13 H13 . . . 119.337 no
    C17 C13 H13 . . . 119.338 no
    C9 C16 H16 . . . 120.715 no
    C14 C16 H16 . . . 120.700 no
    C13 C17 H17 . . . 120.792 no
    C14 C17 H17 . . . 120.814 no
    C15 C20 H20A . . . 108.602 no
    C15 C20 H20B . . . 108.605 no
    C21 C20 H20A . . . 108.614 no
    C21 C20 H20B . . . 108.604 no
    H20A C20 H20B . . . 107.564 no
    C19 C22 H22A . . . 108.521 no
    C19 C22 H22B . . . 108.501 no
    C21 C22 H22A . . . 108.517 no
    C21 C22 H22B . . . 108.512 no
    H22A C22 H22B . . . 107.534 no
    C18 C23 H23A . . . 109.468 no
    C18 C23 H23B . . . 109.479 no
    C18 C23 H23C . . . 109.468 no
    H23A C23 H23B . . . 109.472 no
    H23A C23 H23C . . . 109.462 no
    H23B C23 H23C . . . 109.478 no
    C18 C24 H24A . . . 109.473 no
    C18 C24 H24B . . . 109.467 no
    C18 C24 H24C . . . 109.473 no
    H24A C24 H24B . . . 109.461 no
    H24A C24 H24C . . . 109.482 no
    H24B C24 H24C . . . 109.472 no
    C21 C25 H25A . . . 109.474 no
    C21 C25 H25B . . . 109.462 no
    C21 C25 H25C . . . 109.465 no
    H25A C25 H25B . . . 109.488 no
    H25A C25 H25C . . . 109.479 no
    H25B C25 H25C . . . 109.459 no
    C21 C26 H26A . . . 109.470 no
    C21 C26 H26B . . . 109.469 no
    C21 C26 H26C . . . 109.472 no
    H26A C26 H26B . . . 109.472 no
    H26A C26 H26C . . . 109.471 no
    H26B C26 H26C . . . 109.473 no
loop_
    _geom_torsion_atom_site_label_1
    _geom_torsion_atom_site_label_2
    _geom_torsion_atom_site_label_3
    _geom_torsion_atom_site_label_4
    _geom_torsion_site_symmetry_1
    _geom_torsion_site_symmetry_2
    _geom_torsion_site_symmetry_3
    _geom_torsion_site_symmetry_4
    _geom_torsion
    _geom_torsion_publ_flag
    C3 C1 C4 C15 . . . . -93.59(17) no
    C3 C1 C4 C19 . . . . 82.0(3) no
    C4 C1 C3 C2 . . . . 91.11(17) no
    C4 C1 C3 C11 . . . . -87.27(19) no
    C3 C1 C10 C8 . . . . -146.85(13) no
    C10 C1 C3 C2 . . . . -133.63(14) no
    C10 C1 C3 C11 . . . . 48.00(18) no
    C4 C1 C10 C8 . . . . -12.11(19) no
    C10 C1 C4 C15 . . . . 132.97(15) no
    C10 C1 C4 C19 . . . . -51.4(2) no
    O3 C2 C3 C1 . . . . -8.3(2) no
    O3 C2 C3 C11 . . . . 170.12(12) no
    O3 C2 C7 C18 . . . . 158.96(13) no
    C3 C2 C7 C18 . . . . -22.5(2) no
    C7 C2 C3 C1 . . . . 173.21(12) no
    C7 C2 C3 C11 . . . . -8.3(2) no
    C1 C3 C11 O4 . . . . 9.4(3) no
    C1 C3 C11 C6 . . . . -172.44(12) no
    C2 C3 C11 O4 . . . . -169.00(13) no
    C2 C3 C11 C6 . . . . 9.2(2) no
    C1 C4 C15 O2 . . . . 8.9(3) no
    C1 C4 C15 C20 . . . . -172.97(15) no
    C1 C4 C19 O1 . . . . -7.4(4) no
    C1 C4 C19 C22 . . . . 173.69(16) no
    C15 C4 C19 O1 . . . . 168.26(18) no
    C15 C4 C19 C22 . . . . -10.7(3) no
    C19 C4 C15 O2 . . . . -166.96(17) no
    C19 C4 C15 C20 . . . . 11.2(3) no
    C8 C5 C9 C16 . . . . -178.84(13) no
    C9 C5 C8 C10 . . . . -154.65(15) no
    C8 C5 C13 C17 . . . . 178.82(13) no
    C13 C5 C8 C10 . . . . 26.9(3) no
    C9 C5 C13 C17 . . . . 0.4(3) no
    C13 C5 C9 C16 . . . . -0.3(3) no
    C11 C6 C18 C7 . . . . -47.8(2) no
    C11 C6 C18 C23 . . . . -166.88(14) no
    C11 C6 C18 C24 . . . . 73.35(18) no
    C18 C6 C11 O4 . . . . -160.81(14) no
    C18 C6 C11 C3 . . . . 20.9(3) no
    C2 C7 C18 C6 . . . . 48.65(17) no
    C2 C7 C18 C23 . . . . 166.54(12) no
    C2 C7 C18 C24 . . . . -72.4(2) no
    C5 C8 C10 C1 . . . . -173.56(12) no
    C5 C9 C16 C14 . . . .  0.0(3) no
    C5 C13 C17 C14 . . . . -0.1(3) no
    F1 C14 C16 C9 . . . . -179.91(14) no
    F1 C14 C17 C13 . . . . 179.96(14) no
    C16 C14 C17 C13 . . . . -0.3(3) no
    C17 C14 C16 C9 . . . . 0.3(3) no
    O2 C15 C20 C21 . . . . -161.68(15) no
    C4 C15 C20 C21 . . . . 20.0(3) no
    O1 C19 C22 C21 . . . . 159.85(19) no
    C4 C19 C22 C21 . . . . -21.1(4) no
    C15 C20 C21 C22 . . . . -48.2(2) no
    C15 C20 C21 C25 . . . . 70.38(18) no
    C15 C20 C21 C26 . . . . -171.05(14) no
    C20 C21 C22 C19 . . . . 48.9(3) no
    C25 C21 C22 C19 . . . . -69.0(3) no
    C26 C21 C22 C19 . . . . 172.0(3) no
loop_
    _geom_hbond_atom_site_label_D
    _geom_hbond_atom_site_label_H
    _geom_hbond_atom_site_label_A
    _geom_hbond_site_symmetry_D
    _geom_hbond_site_symmetry_H
    _geom_hbond_site_symmetry_A
    _geom_hbond_distance_DH
    _geom_hbond_distance_HA
    _geom_hbond_distance_DA
    _geom_hbond_angle_DHA
    _geom_hbond_publ_flag
    O1 H1A O4 . . . 0.82 1.78 2.582(2) 168 yes
    O3 H3 O2 . . . 0.82 1.85 2.652(3) 168 yes
    C9 H9 O1 . . 2_655 0.93 2.62 3.353(3) 136 yes
    C16 H16 O4 . . 2_655 0.93 2.62 3.499(3) 158 yes
_iucr_refine_instructions_details
;
TITL 1212
CELL  0.71075 26.11462 9.69610 20.56385 90.000 121.592 90.000
ZERR  8 0.00130 0.00040 0.00086 0.000 0.002 0.000
LATT 7
SYMM    -X,    +Y, .50-Z
SFAC C H F O
UNIT 200 232 8 32
SHEL 99999.000000 0.000000
L.S. 10
FMAP 2
PLAN -10
WPDB -2
HTAB
BOND $H
CONF
LIST 4
TEMP 23.0
ACTA
SIZE 0.300 0.200 0.100
WGHT    0.085300    0.913800
FVAR       0.30813
F27   3    0.382926    0.143182   -0.009341    11.00000    0.11162    0.08740 =
         0.08181   -0.03339    0.06418   -0.00261
O1    4    0.469805    0.597089    0.360614    11.00000    0.03451    0.04791 =
         0.06726    0.00419    0.02434    0.00741
AFIX 147
H1A   2    0.454498    0.531613    0.369477    11.00000   -1.20000
AFIX   0
O2    4    0.289067    0.818443    0.295273    11.00000    0.04293    0.06208 =
         0.06456    0.00596    0.02948    0.01858
O3    4    0.261654    0.604335    0.351566    11.00000    0.04406    0.06270 =
         0.06558    0.00854    0.03566    0.01374
AFIX 147
H3    2    0.273034    0.662375    0.332877    11.00000   -1.20000
AFIX   0
O12   4    0.437792    0.378608    0.402216    11.00000    0.04139    0.06199 =
         0.06265    0.01229    0.03247    0.01657
C1    1    0.339388    0.556765    0.294600    11.00000    0.02973    0.04713 =
         0.03559    0.00194    0.01734    0.00647
AFIX  13
H1    2    0.296947    0.583408    0.263999    11.00000   -1.20000
AFIX   0
C2    1    0.301708    0.508600    0.383254    11.00000    0.03475    0.04971 =
         0.03959   -0.00479    0.02029    0.00110
C3    1    0.344676    0.482837    0.363263    11.00000    0.03123    0.04699 =
         0.03406   -0.00123    0.01715    0.00376
C4    1    0.373050    0.693147    0.312706    11.00000    0.03593    0.04401 =
         0.03701    0.00007    0.01826    0.00662
C5    1    0.373920    0.392499    0.146926    11.00000    0.04245    0.04250 =
         0.03763    0.00296    0.02329    0.00102
C6    1    0.392432    0.307286    0.470095    11.00000    0.04430    0.05822 =
         0.03664    0.00637    0.01821    0.00511
AFIX  23
H6A   2    0.418981    0.351062    0.518969    11.00000   -1.20000
H6B   2    0.409150    0.217424    0.471082    11.00000   -1.20000
AFIX   0
C7    1    0.300554    0.428328    0.444388    11.00000    0.04999    0.06169 =
         0.04654   -0.00371    0.03301   -0.00016
AFIX  23
H7A   2    0.259019    0.415377    0.429758    11.00000   -1.20000
H7B   2    0.320170    0.482212    0.491042    11.00000   -1.20000
AFIX   0
C8    1    0.372001    0.486008    0.202279    11.00000    0.04562    0.04472 =
         0.04557   -0.00098    0.02758   -0.00184
C9    1    0.419345    0.408378    0.131132    11.00000    0.04235    0.05234 =
         0.05048   -0.00405    0.02758   -0.00492
AFIX  43
H9    2    0.448210    0.476565    0.156392    11.00000   -1.20000
AFIX   0
C10   1    0.347588    0.458881    0.243044    11.00000    0.03882    0.04482 =
         0.03777    0.00075    0.02077    0.00256
C11   1    0.391652    0.392396    0.408634    11.00000    0.03450    0.05023 =
         0.03805   -0.00206    0.01837    0.00157
C13   1    0.331326    0.289894    0.107816    11.00000    0.04823    0.05650 =
         0.05159   -0.00166    0.03220   -0.00857
AFIX  43
H13   2    0.300415    0.277577    0.117144    11.00000   -1.20000
AFIX   0
C14   1    0.379879    0.225673    0.042298    11.00000    0.06363    0.05335 =
         0.04861   -0.00742    0.03340    0.00562
C15   1    0.342250    0.816821    0.306445    11.00000    0.04219    0.05036 =
         0.04088    0.00179    0.02079    0.01093
C16   1    0.422505    0.325297    0.078885    11.00000    0.05053    0.06372 =
         0.06118   -0.00392    0.03834    0.00231
AFIX  43
H16   2    0.453050    0.336959    0.068820    11.00000   -1.20000
AFIX   0
C17   1    0.334046    0.205692    0.055242    11.00000    0.06175    0.05273 =
         0.05495   -0.01094    0.03007   -0.01407
AFIX  43
H17   2    0.305433    0.137275    0.029381    11.00000   -1.20000
AFIX   0
C18   1    0.330980    0.286967    0.460911    11.00000    0.04951    0.05436 =
         0.04001    0.00060    0.02601   -0.00273
C19   1    0.434443    0.702044    0.340339    11.00000    0.03950    0.04584 =
         0.04660   -0.00183    0.02131    0.00506
C20   1    0.370729    0.955344    0.314811    11.00000    0.05995    0.04520 =
         0.06326   -0.00386    0.03138    0.00922
AFIX  23
H20A  2    0.384363    0.990555    0.365497    11.00000   -1.20000
H20B  2    0.340369    1.018250    0.278281    11.00000   -1.20000
AFIX   0
C21   1    0.423329    0.955110    0.303051    11.00000    0.05911    0.04180 =
         0.06336   -0.00070    0.03501    0.00280
C22   1    0.464788    0.838360    0.349994    11.00000    0.04569    0.05146 =
         0.07337   -0.00421    0.02536   -0.00251
AFIX  23
H22A  2    0.495015    0.827318    0.336504    11.00000   -1.20000
H22B  2    0.485404    0.864074    0.403467    11.00000   -1.20000
AFIX   0
C23   1    0.340630    0.228835    0.536058    11.00000    0.07630    0.07496 =
         0.05402    0.00839    0.04046   -0.00248
AFIX  33
H23A  2    0.303001    0.227494    0.533874    11.00000   -1.20000
H23B  2    0.368704    0.285972    0.577786    11.00000   -1.20000
H23C  2    0.356215    0.136722    0.543463    11.00000   -1.20000
AFIX   0
C24   1    0.292916    0.185951    0.396200    11.00000    0.05876    0.06204 =
         0.05553   -0.00627    0.02790   -0.00878
AFIX  33
H24A  2    0.288170    0.220195    0.349542    11.00000   -1.20000
H24B  2    0.254133    0.176376    0.390373    11.00000   -1.20000
H24C  2    0.312517    0.097781    0.408006    11.00000   -1.20000
AFIX   0
C25   1    0.399165    0.929476    0.217543    11.00000    0.09620    0.06769 =
         0.06797    0.00250    0.05117   -0.00371
AFIX  33
H25A  2    0.432123    0.927787    0.209340    11.00000   -1.20000
H25B  2    0.371893    1.002088    0.187699    11.00000   -1.20000
H25C  2    0.378472    0.842634    0.202484    11.00000   -1.20000
AFIX   0
C26   1    0.456060    1.092618    0.324382    11.00000    0.08280    0.04957 =
         0.10623   -0.01150    0.04818   -0.00792
AFIX  33
H26A  2    0.485462    1.092891    0.309770    11.00000   -1.20000
H26B  2    0.475711    1.106199    0.378523    11.00000   -1.20000
H26C  2    0.427690    1.165660    0.298334    11.00000   -1.20000
AFIX   0
H8    2    0.390596    0.578529    0.205647    11.00000    0.04581
H10   2    0.329026    0.366529    0.236556    11.00000    0.04884
HKLF 4
REM  1212
REM R1 =  0.0480 for   3370 Fo > 4sig(Fo)  and  0.0737 for all   5070 data
REM    281 parameters refined using      0 restraints
END
;
