# Supplementary material for: (E)-2,2′-[3-(4-Fluoro­phen­yl)prop-2-ene-1,1-di­yl]bis­(3-hy­droxy-5,5-dimethyl­cyclo­hex-2-en-1-one)
Source: Acta Crystallogr Sect E Struct Rep Online. 2013 Feb 20;69(Pt 3):o397. doi: 10.1107/S1600536813004364 (PMC3588420; doi:10.1107/S1600536813004364)
Supplement: Supplementary file 2 [file e-69-0o397-Isup2.hkl]

# 
# h,k,l, Fc-squared, Fo-squared, sigma(Fo-squared) and status flag 
# 
data_I
_shelx_title ' 1212' 
_shelx_refln_list_code          4 
_shelx_F_calc_maximum      401.03 
_exptl_crystal_F_000      1760.00 
_reflns_d_resolution_high  0.7703 
 
loop_ 
 _symmetry_equiv_pos_as_xyz 
 'x, y, z' 
 '-x, y, -z+1/2' 
 'x+1/2, y+1/2, z' 
 '-x+1/2, y+1/2, -z+1/2' 
 '-x, -y, -z' 
 'x, -y, z-1/2' 
 '-x+1/2, -y+1/2, -z' 
 'x+1/2, -y+1/2, z-1/2' 
 
_cell_length_a    26.1146 
_cell_length_b     9.6961 
_cell_length_c    20.5638 
_cell_angle_alpha  90.000 
_cell_angle_beta  121.592 
_cell_angle_gamma  90.000 
 
_shelx_F_squared_multiplier     1.000 
 
loop_ 
 _refln_index_h 
 _refln_index_k 
 _refln_index_l 
 _refln_F_squared_calc 
 _refln_F_squared_meas 
 _refln_F_squared_sigma 
 _refln_observed_status 
   4   0   0   160826.16   133068.19    933.22 o 
   6   0   0      950.27     1008.85     44.87 o 
   8   0   0      611.22      868.01     19.02 o 
  10   0   0     2989.30     3780.57     45.26 o 
  12   0   0     2531.96     2555.13     35.60 o 
  14   0   0        0.82       -0.42     15.19 o 
  16   0   0      174.42      216.71     24.57 o 
  18   0   0      365.25      438.79     49.50 o 
  20   0   0      302.12      276.54     50.72 o 
  22   0   0     5030.78     4926.83     78.98 o 
  24   0   0     1142.25     1073.20     42.76 o 
  26   0   0      308.98      294.01     50.61 o 
  28   0   0      156.87      100.85     33.94 o 
   3   1   0    21802.74    22747.03    113.76 o 
   5   1   0     2162.18     1588.79     16.79 o 
   7   1   0       56.17        8.25      7.61 o 
   9   1   0     3431.02     3350.20     41.76 o 
  11   1   0      352.05      268.14     13.04 o 
  13   1   0      931.88     1068.55     19.57 o 
  15   1   0       26.91       10.42     13.33 o 
  17   1   0       12.85        0.71     13.76 o 
  19   1   0       29.76       29.43     17.05 o 
  21   1   0        8.10        7.78     18.09 o 
  23   1   0     1145.07     1180.27     29.36 o 
  25   1   0      341.02      394.70     23.41 o 
  27   1   0       44.97       47.87     19.43 o 
   2   2   0     2464.08     2605.79     13.48 o 
   4   2   0        7.17       22.28      4.68 o 
   6   2   0      416.61      269.27      6.92 o 
   8   2   0     1054.65      978.73     12.44 o 
  10   2   0      518.96      510.34     10.35 o 
  12   2   0      260.65      258.89     13.96 o 
  14   2   0       80.98       81.51     13.81 o 
  16   2   0       28.44       24.16     14.91 o 
  18   2   0     2570.04     2636.29     33.50 o 
  20   2   0      758.79      773.52     21.76 o 
  22   2   0       35.54       26.35     14.57 o 
  24   2   0       82.73       72.26     16.31 o 
  26   2   0      300.50      346.99     21.96 o 
  28   2   0      162.59      226.81     43.44 o 
   1   3   0        4.60       -1.90      5.38 o 
   3   3   0    19680.92    21676.30     90.84 o 
   5   3   0    31992.81    34004.37    142.81 o 
   7   3   0     4771.31     4419.65     30.40 o 
   9   3   0       79.68       64.05      8.20 o 
  11   3   0     1147.90     1250.77     14.64 o 
  13   3   0      573.23      612.53     14.29 o 
  15   3   0       44.55       22.75     11.47 o 
  17   3   0     4018.27     3904.21     45.72 o 
  19   3   0     2531.95     2520.88     29.39 o 
  21   3   0       45.78       26.20     14.18 o 
  23   3   0       24.24       30.44     14.51 o 
  25   3   0      466.97      579.97     22.37 o 
  27   3   0        8.23        2.32     19.21 o 
   0   4   0     3873.11     3430.22     42.97 o 
   2   4   0    11738.07    12729.16     81.46 o 
   4   4   0     8873.62     9059.41     43.73 o 
   6   4   0    15662.04    16773.09     75.92 o 
   8   4   0      348.55      358.80      9.52 o 
  10   4   0       84.64      115.37      8.22 o 
  12   4   0     1049.02     1201.59     15.81 o 
  14   4   0      675.39      658.66     17.77 o 
  16   4   0       67.36       73.29     15.07 o 
  18   4   0      216.02      225.69     14.74 o 
  20   4   0       30.52       12.96     12.94 o 
  22   4   0       15.63        5.62     14.04 o 
  24   4   0      138.74      151.82     25.37 o 
  26   4   0        0.02       15.72     16.04 o 
   1   5   0      404.59      458.38      6.60 o 
   3   5   0        5.84       25.12      7.27 o 
   5   5   0     1864.10     1862.20     13.43 o 
   7   5   0     1279.30     1395.75     12.05 o 
   9   5   0     1342.22     1350.34     14.98 o 
  11   5   0      796.89      745.10     13.08 o 
  13   5   0       69.97       56.52      9.80 o 
  15   5   0      360.34      360.60     13.34 o 
  17   5   0      203.94      227.74     12.64 o 
  19   5   0        0.32        0.27     10.27 o 
  21   5   0      108.14       84.49     16.11 o 
  23   5   0       34.39       12.57     14.02 o 
  25   5   0       29.46       36.73     19.94 o 
   0   6   0       42.32       50.91      7.61 o 
   2   6   0      753.46      717.74     10.80 o 
   4   6   0      532.76      597.71     12.52 o 
   6   6   0      416.10      471.43      9.14 o 
   8   6   0       54.61       74.72      6.77 o 
  10   6   0      199.27      190.08      9.80 o 
  12   6   0      376.23      414.19     11.98 o 
  14   6   0     1255.00     1214.09     30.81 o 
  16   6   0        1.54        1.30      9.03 o 
  18   6   0        2.94        5.41     11.18 o 
  20   6   0       13.13       14.98     12.33 o 
  22   6   0       39.74       22.76     14.09 o 
  24   6   0        9.74       10.77     14.52 o 
   1   7   0       48.54       64.46      6.20 o 
   3   7   0       26.57       41.72      7.62 o 
   5   7   0       19.29       27.58      9.44 o 
   7   7   0       55.31       41.69      7.36 o 
   9   7   0       38.28       35.67      6.87 o 
  11   7   0       63.73       41.64      8.86 o 
  13   7   0      116.71      135.41     10.08 o 
  15   7   0      191.91      184.81     14.04 o 
  17   7   0        4.40        2.80      9.16 o 
  19   7   0        0.92        0.09     11.37 o 
  21   7   0       15.60       25.28     14.47 o 
  23   7   0        1.90        6.00     13.31 o 
   0   8   0     1469.20     1460.67     23.28 o 
   2   8   0      164.51      157.62      9.23 o 
   4   8   0      116.78      121.73      7.62 o 
   6   8   0       60.17       70.61     10.01 o 
   8   8   0      336.24      331.98     17.93 o 
  10   8   0       14.16       49.33     10.85 o 
  12   8   0      161.79      136.39     10.15 o 
  14   8   0      119.95      121.99     11.18 o 
  16   8   0      421.39      423.20     13.81 o 
  18   8   0        6.13       -0.58     10.10 o 
  20   8   0        0.02        0.26     10.54 o 
  22   8   0       44.89       38.95     15.29 o 
   1   9   0     1328.51     1397.83     14.81 o 
   3   9   0       56.59       79.82      8.69 o 
   5   9   0        5.24        3.94      6.64 o 
   7   9   0       89.56       82.27     10.93 o 
   9   9   0      126.06      149.84     12.70 o 
  11   9   0      152.40      119.74     13.42 o 
  13   9   0      116.52      102.66     18.28 o 
  15   9   0       35.82       13.66     10.57 o 
  17   9   0        1.20        0.91      9.15 o 
  19   9   0       60.20       27.08     13.66 o 
   0  10   0     1695.94     1735.02     39.66 o 
   2  10   0       14.71        7.39      6.69 o 
   4  10   0        0.06       -2.30      6.48 o 
   6  10   0        7.29        0.53      7.52 o 
   8  10   0        0.04        1.68      9.68 o 
  10  10   0        0.00       -4.26     20.18 o 
  12  10   0       78.45       37.54     28.97 o 
  14  10   0       69.99       30.73     21.54 o 
  16  10   0       27.60        5.33     12.76 o 
   1  11   0      269.10      265.55      9.49 o 
   3  11   0        1.64       -4.69      7.36 o 
   5  11   0      504.28      582.27     13.68 o 
   7  11   0        0.14       -3.82      7.93 o 
   9  11   0      276.05      346.44     27.24 o 
  11  11   0        0.06       -0.84     16.33 o 
  13  11   0      106.87       -1.85     24.57 o 
   0  12   0       69.20        3.16     20.54 o 
   2  12   0        9.68        9.98      9.91 o 
   4  12   0      211.08      263.20     13.38 o 
   6  12   0        9.40       -1.68      9.30 o 
   8  12   0        0.89       16.44     10.28 o 
 -29   1   1       42.06       46.04     20.42 o 
 -27   1   1      101.75      110.85     20.03 o 
 -25   1   1        0.03       15.36     16.40 o 
 -23   1   1      274.15      317.96     23.35 o 
 -21   1   1      865.56      944.76     29.23 o 
 -19   1   1      362.43      370.25     20.13 o 
 -17   1   1     1880.56     1873.66     45.85 o 
 -15   1   1       97.32      104.51     13.99 o 
 -13   1   1       38.41       82.34     12.30 o 
 -11   1   1     4579.22     5091.11     50.73 o 
  -9   1   1      488.07      438.73     11.58 o 
  -7   1   1     1497.21     1736.00     17.09 o 
  -5   1   1     1084.62     1485.53     13.61 o 
  -3   1   1     5599.60     5349.09     23.23 o 
   3   1   1     7538.22     7069.15     40.34 o 
   5   1   1     1688.95     1657.17     17.67 o 
   7   1   1      103.67      133.17     11.28 o 
   9   1   1     8949.87     8983.12     58.39 o 
  11   1   1     2214.49     2399.58     27.21 o 
  13   1   1       33.13       43.77     12.75 o 
  15   1   1       62.34       45.51     16.70 o 
  17   1   1       31.67       20.23     18.32 o 
  19   1   1       24.30        6.87     16.92 o 
  21   1   1     1128.94     1055.54     28.60 o 
  23   1   1      459.39      517.15     24.06 o 
  25   1   1       45.08       46.01     24.89 o 
  27   1   1       25.13       27.42     18.34 o 
 -28   2   1       26.41       41.62     18.09 o 
 -26   2   1      135.56      216.26     20.94 o 
 -24   2   1       31.65       34.14     18.50 o 
 -22   2   1      622.87      684.86     20.43 o 
 -20   2   1     1153.62     1190.28     21.21 o 
 -18   2   1      492.14      514.01     17.23 o 
 -16   2   1      639.64      594.88     17.78 o 
 -14   2   1     6913.36     6758.54     77.59 o 
 -12   2   1      815.09      901.26     13.10 o 
 -10   2   1     1749.39     1719.17     15.56 o 
  -8   2   1       11.60       55.44      6.00 o 
  -6   2   1     3633.99     3097.31     18.65 o 
  -4   2   1    23680.35    23771.30     98.35 o 
  -2   2   1     2568.94     2964.78     16.54 o 
   0   2   1    17137.27    17990.13     88.41 o 
   2   2   1     9909.69    10320.75     44.52 o 
   4   2   1    27885.75    26613.28    122.16 o 
   6   2   1     7993.50     7566.02     45.11 o 
   8   2   1     2333.63     2270.25     32.91 o 
  10   2   1     1626.16     1592.91     26.62 o 
  12   2   1     1072.51     1034.16     22.43 o 
  14   2   1        7.50       -8.10     14.08 o 
  16   2   1      707.65      768.86     21.48 o 
  18   2   1       10.34       20.11     16.31 o 
  20   2   1     1052.63     1091.45     27.12 o 
  22   2   1      112.12      130.88     24.44 o 
  24   2   1       24.57       26.86     16.11 o 
  26   2   1       42.34       46.47     19.55 o 
 -27   3   1       53.77       24.03     17.11 o 
 -25   3   1       25.83       18.18     16.76 o 
 -23   3   1       50.63       58.60     14.69 o 
 -21   3   1      510.61      564.61     19.96 o 
 -19   3   1       37.26       43.41     15.70 o 
 -17   3   1      170.66      208.09     15.94 o 
 -15   3   1     4935.60     4974.39     37.22 o 
 -13   3   1      743.85      822.12     13.86 o 
 -11   3   1      401.43      448.42     10.73 o 
  -9   3   1      473.37      623.35     11.77 o 
  -7   3   1      717.61      850.98      8.85 o 
  -5   3   1     1257.28     1556.26     11.02 o 
  -3   3   1       35.96       65.89      4.34 o 
  -1   3   1      993.43     1209.51     14.93 o 
   1   3   1       12.64        6.43      2.96 o 
   3   3   1      259.99      205.02      4.68 o 
   5   3   1      628.39      584.80      9.88 o 
   7   3   1      361.40      295.95      7.73 o 
   9   3   1     4047.08     3992.62     27.94 o 
  11   3   1      427.63      390.14     10.90 o 
  13   3   1      680.08      802.89     16.48 o 
  15   3   1      530.07      571.83     16.53 o 
  17   3   1        0.51        1.04     12.00 o 
  19   3   1      583.54      636.01     20.68 o 
  21   3   1      358.55      360.36     19.06 o 
  23   3   1       98.35      127.36     16.46 o 
  25   3   1       33.51       22.63     18.95 o 
  27   3   1        3.81       -7.06     17.08 o 
 -28   4   1       28.67        9.20     22.65 o 
 -26   4   1        5.04       13.82     18.36 o 
 -24   4   1      126.64      150.91     16.39 o 
 -22   4   1        0.20        7.67     12.44 o 
 -20   4   1      135.35      165.85     14.59 o 
 -18   4   1      293.88      301.54     16.23 o 
 -16   4   1      221.10      200.53     13.18 o 
 -14   4   1     3559.50     3367.57     28.25 o 
 -12   4   1      359.63      284.58     15.35 o 
 -10   4   1     3347.94     3440.35     27.11 o 
  -8   4   1     5007.04     5452.84     30.43 o 
  -6   4   1    10550.12    11651.94     54.59 o 
  -4   4   1     9998.64    11764.13     58.59 o 
  -2   4   1     3384.41     3311.54     28.06 o 
   0   4   1      123.05      138.96      5.78 o 
   2   4   1       44.00       18.94      4.07 o 
   4   4   1    16521.01    16499.93     74.28 o 
   6   4   1     1350.94     1130.54     12.59 o 
   8   4   1       14.25       29.64      6.67 o 
  10   4   1      171.91      164.91      8.81 o 
  12   4   1      958.20      996.85     21.17 o 
  14   4   1      188.40      140.85     12.15 o 
  16   4   1     5365.90     5510.91     64.63 o 
  18   4   1       26.27       18.04     13.02 o 
  20   4   1       50.96       44.47     13.90 o 
  22   4   1      215.38      224.34     16.35 o 
  24   4   1        3.35       -9.82     17.09 o 
  26   4   1        0.36       23.32     18.59 o 
 -27   5   1        3.66       32.23     20.38 o 
 -25   5   1       17.33        5.85     14.98 o 
 -23   5   1        3.71        4.56     12.12 o 
 -21   5   1       64.67       68.02     14.27 o 
 -19   5   1      289.54      254.28     14.95 o 
 -17   5   1       74.22       67.49     11.96 o 
 -15   5   1      353.46      332.86     14.11 o 
 -13   5   1      157.31      159.36      9.98 o 
 -11   5   1     1337.33     1205.35     15.70 o 
  -9   5   1       33.39       47.25      5.94 o 
  -7   5   1      289.20      310.07      8.14 o 
  -5   5   1     4781.09     4746.18     29.19 o 
  -3   5   1       16.13       -0.95      5.67 o 
  -1   5   1     1628.45     1482.46     12.91 o 
   1   5   1      144.23      126.81      6.58 o 
   3   5   1      441.45      432.18     10.25 o 
   5   5   1     1315.05     1540.93     12.98 o 
   7   5   1     1475.14     1646.57     16.41 o 
   9   5   1      170.75      123.70      8.12 o 
  11   5   1      146.51      180.79     10.72 o 
  13   5   1        7.56       -0.54      8.64 o 
  15   5   1       10.97       12.41     10.60 o 
  17   5   1      468.70      443.84     21.52 o 
  19   5   1        0.52        5.05     11.58 o 
  21   5   1       18.03       14.09     12.83 o 
  23   5   1       11.65       11.75     15.24 o 
  25   5   1        1.81       -1.32     14.76 o 
 -26   6   1        1.02       -1.98     31.97 o 
 -24   6   1        9.14        2.00     16.14 o 
 -22   6   1      146.82      178.31     16.76 o 
 -20   6   1      117.40      115.38     13.89 o 
 -18   6   1       98.84       96.43     11.98 o 
 -16   6   1      486.25      432.73     12.90 o 
 -14   6   1      285.04      313.65     11.42 o 
 -12   6   1       59.06       51.67      8.77 o 
 -10   6   1      709.00      798.85     18.02 o 
  -8   6   1        5.22        6.56      6.14 o 
  -6   6   1      653.75      628.88      9.79 o 
  -4   6   1     1181.40     1166.53     15.29 o 
  -2   6   1      428.44      420.40      9.24 o 
   0   6   1     1232.32     1186.75     11.23 o 
   2   6   1      526.89      417.08      9.69 o 
   4   6   1      444.35      358.43      7.63 o 
   6   6   1        9.89       22.66      5.38 o 
   8   6   1      702.46      750.91     11.61 o 
  10   6   1       13.20       13.22      8.68 o 
  12   6   1      463.42      399.36     13.08 o 
  14   6   1      299.98      243.95     11.76 o 
  16   6   1     1004.86      944.07     40.70 o 
  18   6   1       35.27       43.35     12.06 o 
  20   6   1       34.01       36.71     12.92 o 
  22   6   1       15.20       10.92     12.93 o 
  24   6   1        2.94        7.47     14.90 o 
 -23   7   1      107.92       80.87     19.97 o 
 -21   7   1      326.14      309.23     15.13 o 
 -19   7   1        2.27        4.23     11.75 o 
 -17   7   1       90.85       97.27     12.07 o 
 -15   7   1      596.31      515.23     13.07 o 
 -13   7   1        1.13       -6.87      8.86 o 
 -11   7   1      162.93      259.01     11.73 o 
  -9   7   1      178.61      189.56      9.35 o 
  -7   7   1     1120.88     1102.64     19.70 o 
  -5   7   1      554.39      568.08     18.21 o 
  -3   7   1     1517.45     1541.13     14.27 o 
  -1   7   1     1064.07     1171.72     12.94 o 
   1   7   1     2266.15     2266.94     18.79 o 
   3   7   1      151.52      147.11      9.23 o 
   5   7   1      521.68      555.61     29.54 o 
   7   7   1        3.92        6.29      7.10 o 
   9   7   1       82.59       84.61      8.79 o 
  11   7   1      490.25      435.17     11.40 o 
  13   7   1      480.82      485.70     13.24 o 
  15   7   1      406.44      381.94     16.25 o 
  17   7   1       27.16       12.24     11.08 o 
  19   7   1       69.12       59.48     14.05 o 
  21   7   1       61.29       52.02     13.92 o 
  23   7   1       99.37       94.81     21.20 o 
 -22   8   1        0.50        5.74     15.51 o 
 -20   8   1       64.00       50.73     14.38 o 
 -18   8   1      109.84      119.05     13.97 o 
 -16   8   1       98.62       68.80     12.10 o 
 -14   8   1       47.98       37.54      9.56 o 
 -12   8   1       26.71       48.85     10.27 o 
 -10   8   1     1342.69     1392.93     18.64 o 
  -8   8   1       21.64       14.23      9.60 o 
  -6   8   1       44.49       83.75     10.16 o 
  -4   8   1      103.11      111.75      8.06 o 
  -2   8   1       21.54       24.52      6.63 o 
   0   8   1     2281.78     2434.58     19.83 o 
   2   8   1      709.77      689.38     11.07 o 
   4   8   1      474.03      481.36     16.95 o 
   6   8   1      110.27      135.55     10.76 o 
   8   8   1      344.85      335.10     16.41 o 
  10   8   1      290.52      253.76     13.71 o 
  12   8   1      445.40      450.81     12.61 o 
  14   8   1      135.02      126.86     11.08 o 
  16   8   1        7.79       -1.47     10.75 o 
  18   8   1      121.02       94.88     18.81 o 
  20   8   1       72.93       57.15     20.38 o 
 -19   9   1        0.00        8.39     13.56 o 
 -17   9   1        9.44       10.72     10.36 o 
 -15   9   1      137.91      111.45     13.14 o 
 -13   9   1       22.93       26.15     14.63 o 
 -11   9   1      196.93      256.73     11.80 o 
  -9   9   1       37.71       25.97     12.19 o 
  -7   9   1        5.14        0.43      6.96 o 
  -5   9   1       22.70       31.06      6.96 o 
  -3   9   1      227.02      246.43      8.56 o 
  -1   9   1      104.74      100.85      8.15 o 
   1   9   1       59.48       50.70      7.71 o 
   3   9   1       62.51       62.11      8.79 o 
   5   9   1        0.17        1.58      6.54 o 
   7   9   1      620.68      592.21     23.84 o 
   9   9   1       14.93       13.48     18.17 o 
  11   9   1     1617.09     1532.83     36.58 o 
  13   9   1      150.91      137.36     29.34 o 
  15   9   1      118.76       48.31     15.40 o 
  17   9   1        1.78        5.55     14.64 o 
  19   9   1       69.89       82.21     26.99 o 
 -18  10   1        6.84        3.20     13.65 o 
 -16  10   1       59.35       22.75     18.84 o 
 -14  10   1        0.78       10.73     12.77 o 
 -12  10   1        2.06        0.41     15.52 o 
 -10  10   1       72.15       46.53     14.04 o 
  -8  10   1       79.39      111.65      8.73 o 
  -6  10   1      164.26      171.45     10.48 o 
  -4  10   1      628.53      716.85     15.54 o 
  -2  10   1       67.55       72.08      9.34 o 
   0  10   1       59.28       58.04      7.39 o 
   2  10   1      166.71      231.42     11.58 o 
   4  10   1        3.27        4.49      7.46 o 
   6  10   1        6.72        8.59      7.56 o 
   8  10   1       37.76       24.40     16.15 o 
  10  10   1      365.16      358.34     28.05 o 
  12  10   1       14.36       20.38     19.17 o 
  14  10   1        3.74       -0.88     10.25 o 
  16  10   1        8.67       -3.60     12.48 o 
 -13  11   1        9.18        0.05     20.96 o 
 -11  11   1        0.25       -8.80     12.15 o 
  -9  11   1       23.46       17.00      9.98 o 
  -7  11   1      209.11      177.79     31.60 o 
  -5  11   1       39.90       39.96      8.53 o 
  -3  11   1      345.67      362.20     14.26 o 
  -1  11   1      210.41      249.34     11.29 o 
   1  11   1       41.00       31.33      7.87 o 
   3  11   1       28.09       37.54      8.90 o 
   5  11   1        5.65        4.01      7.71 o 
   7  11   1      103.38      105.76     22.72 o 
   9  11   1       22.47        3.89     12.79 o 
  11  11   1        9.86       -2.55     19.78 o 
  13  11   1        2.41      -23.14     27.71 o 
  -8  12   1        0.03        4.75     12.33 o 
  -6  12   1       89.25      114.14     31.41 o 
  -4  12   1       73.97       37.10     11.41 o 
  -2  12   1        0.31       -9.77      9.77 o 
   0  12   1        2.80        6.21      8.39 o 
   2  12   1       78.35       40.74     17.21 o 
   4  12   1      177.83      163.77     11.11 o 
   6  12   1        0.00        3.31      8.44 o 
 -30   0   2        1.95        6.28     24.42 o 
 -28   0   2      125.11      137.71     26.54 o 
 -26   0   2      145.34      140.74     53.30 o 
 -24   0   2     3052.63     3052.18     54.76 o 
 -22   0   2      679.77      745.49     47.39 o 
 -20   0   2      475.54      317.62     36.02 o 
 -18   0   2       28.06       50.40     22.00 o 
 -16   0   2      710.79      606.14     24.92 o 
 -14   0   2     8252.83    10698.08    106.91 o 
 -12   0   2       32.60       17.41     13.29 o 
 -10   0   2    43938.32    45996.86    338.99 o 
  -8   0   2      156.98      111.69     12.35 o 
  -6   0   2    87478.09    82230.41    796.23 o 
  -4   0   2     1246.52      965.94      9.01 o 
   2   0   2    53638.29    47154.25    437.59 o 
   4   0   2     1508.45     1843.09     27.21 o 
   6   0   2    53673.45    53587.25    629.44 o 
   8   0   2     2351.34     2601.22     32.31 o 
  10   0   2       65.46      381.98    211.71 o 
  12   0   2      989.19     1266.98     31.81 o 
  14   0   2     1447.39     1378.10     82.52 o 
  16   0   2      676.06      767.00     38.33 o 
  18   0   2     2287.13     2584.06     54.41 o 
  20   0   2      172.25      191.69     28.27 o 
  22   0   2      686.77      804.09     44.57 o 
  24   0   2      469.01      454.25     35.28 o 
  26   0   2       25.38       34.79     31.58 o 
 -29   1   2       26.50       14.47     18.67 o 
 -27   1   2        0.50       -1.53     14.59 o 
 -25   1   2     1212.33     1262.17     32.49 o 
 -23   1   2       37.36       52.71     16.10 o 
 -21   1   2     3011.34     3206.58     53.46 o 
 -19   1   2       36.45       34.61     16.26 o 
 -17   1   2     1152.74     1096.84     29.68 o 
 -15   1   2        0.03       -1.76     11.99 o 
 -13   1   2      353.57      456.55     14.17 o 
 -11   1   2      829.38      770.70     15.22 o 
  -9   1   2      472.51      384.01      8.65 o 
  -7   1   2    11308.56    12126.06     60.46 o 
  -5   1   2       68.06       61.70      4.39 o 
  -3   1   2      461.91      421.67      5.09 o 
   1   1   2      883.19     1044.90      8.97 o 
   3   1   2    26770.49    26584.99    138.25 o 
   5   1   2      686.54      425.72     11.75 o 
   7   1   2    22679.16    23138.93    125.54 o 
   9   1   2       16.34        7.12      9.17 o 
  11   1   2     2267.99     2214.62     23.87 o 
  13   1   2     1918.14     1995.29     25.39 o 
  15   1   2      536.40      580.72     20.35 o 
  17   1   2      171.23      214.29     19.38 o 
  19   1   2       86.19      107.19     18.28 o 
  21   1   2     1193.71     1158.03     28.31 o 
  23   1   2        1.38        3.19     22.78 o 
  25   1   2      182.91      220.31     23.90 o 
  27   1   2       25.21       19.18     19.06 o 
 -28   2   2       68.11       53.36     18.96 o 
 -26   2   2        6.63        7.55     15.96 o 
 -24   2   2      968.85     1028.85     29.54 o 
 -22   2   2      417.99      419.82     17.04 o 
 -20   2   2       41.73       50.95     15.28 o 
 -18   2   2      853.16      943.69     21.96 o 
 -16   2   2        9.29       27.42     13.10 o 
 -14   2   2     2691.63     2776.75     41.74 o 
 -12   2   2     1234.50     1586.39     16.67 o 
 -10   2   2        9.16       11.18      5.95 o 
  -8   2   2      626.29      822.20     10.49 o 
  -6   2   2      989.90     1092.94      9.78 o 
  -4   2   2    19206.04    20339.58     83.89 o 
  -2   2   2     4699.58     5342.63     41.02 o 
   0   2   2    72186.48    67250.46    421.08 o 
   2   2   2     6199.00     6145.64     31.91 o 
   4   2   2    64123.21    64480.34    327.69 o 
   6   2   2     2770.76     3215.10     40.62 o 
   8   2   2     9116.87     9342.73     63.92 o 
  10   2   2     4438.61     4778.62     42.40 o 
  12   2   2     2114.61     2301.98     45.21 o 
  14   2   2        2.45        1.71     12.87 o 
  16   2   2      266.03      289.98     19.41 o 
  18   2   2       11.89       16.06     17.19 o 
  20   2   2       82.71       96.41     18.58 o 
  22   2   2        0.23        2.76     19.03 o 
  24   2   2       78.28       91.45     20.15 o 
  26   2   2      178.41      222.45     20.82 o 
 -29   3   2       14.65        5.97     16.52 o 
 -27   3   2       71.32       25.58     17.98 o 
 -25   3   2       16.35       19.18     16.93 o 
 -23   3   2      248.82      280.00     15.97 o 
 -21   3   2      250.82      240.38     15.07 o 
 -19   3   2     5031.24     5152.66     55.14 o 
 -17   3   2        0.27       -9.35     12.59 o 
 -15   3   2     4179.03     4335.62     36.12 o 
 -13   3   2      703.81      771.53     12.65 o 
 -11   3   2      841.44      741.15     10.83 o 
  -9   3   2        0.23        2.31      5.20 o 
  -7   3   2    13489.68    13646.04     60.79 o 
  -5   3   2     3350.85     3807.12     21.49 o 
  -3   3   2     6696.53     7618.06     45.84 o 
  -1   3   2     2197.66     2044.04     15.49 o 
   1   3   2     4820.25     5494.70     28.87 o 
   3   3   2     5787.70     6370.67     34.76 o 
   5   3   2      713.38      750.29      9.21 o 
   7   3   2     4530.31     4777.66     29.86 o 
   9   3   2     3548.79     4182.58     28.78 o 
  11   3   2      386.79      270.12     12.55 o 
  13   3   2      650.82      651.61     15.93 o 
  15   3   2      246.43      234.92     17.82 o 
  17   3   2     1273.81     1350.44     24.07 o 
  19   3   2       40.08       34.03     13.75 o 
  21   3   2       35.34       47.20     16.04 o 
  23   3   2      409.05      479.14     35.60 o 
  25   3   2       11.76       -4.27     17.31 o 
 -28   4   2      168.26      174.88     53.12 o 
 -26   4   2      113.29       75.78     33.05 o 
 -24   4   2      108.58      102.82     20.27 o 
 -22   4   2       23.47       26.14     13.56 o 
 -20   4   2        3.38        5.47     11.26 o 
 -18   4   2       21.08       24.34     12.33 o 
 -16   4   2      483.06      505.03     14.38 o 
 -14   4   2     1097.53     1012.14     16.44 o 
 -12   4   2      232.65      244.02      9.15 o 
 -10   4   2     3065.50     3206.12     22.24 o 
  -8   4   2     3932.18     4114.33     24.14 o 
  -6   4   2      472.84      427.70      6.75 o 
  -4   4   2       25.84       22.59      6.40 o 
  -2   4   2     2218.69     1837.44     13.93 o 
   0   4   2      192.68      263.42      7.60 o 
   2   4   2       32.35       43.51      3.51 o 
   4   4   2     7785.87     8409.70     45.67 o 
   6   4   2     7200.28     7591.90     53.51 o 
   8   4   2       47.56       56.31     17.87 o 
  10   4   2     1156.37      983.94     14.80 o 
  12   4   2      340.82      361.63     12.46 o 
  14   4   2      141.56      146.13     12.73 o 
  16   4   2     2068.36     2061.89     25.18 o 
  18   4   2       29.54       13.94     12.59 o 
  20   4   2        0.00       -2.50     11.77 o 
  22   4   2       34.96       25.06     16.89 o 
  24   4   2       12.07        9.87     15.11 o 
 -27   5   2      417.38      473.47     40.16 o 
 -25   5   2       41.36       50.47     14.73 o 
 -23   5   2        6.17        7.59     12.30 o 
 -21   5   2      119.22       92.64     13.69 o 
 -19   5   2       43.62       55.55     11.34 o 
 -17   5   2       62.05       58.30     10.61 o 
 -15   5   2      739.39      734.92     14.54 o 
 -13   5   2       29.72       29.92      9.33 o 
 -11   5   2        0.10        4.68      5.98 o 
  -9   5   2       38.14       57.48      5.94 o 
  -7   5   2      221.60      315.92      8.41 o 
  -5   5   2     1511.04     1730.83     15.52 o 
  -3   5   2      878.47      927.39     11.90 o 
  -1   5   2     2323.89     2200.29     21.12 o 
   1   5   2      221.55      179.28      7.40 o 
   3   5   2     2001.66     2114.63     15.53 o 
   5   5   2     8076.04     8811.49     49.30 o 
   7   5   2      149.20      111.96      7.69 o 
   9   5   2      559.90      528.53     13.16 o 
  11   5   2      819.12      800.64     15.91 o 
  13   5   2      654.60      609.58     14.53 o 
  15   5   2      277.81      278.67     14.11 o 
  17   5   2      451.94      446.72     15.62 o 
  19   5   2        2.57        8.91     13.34 o 
  21   5   2        2.63       -5.40     14.04 o 
  23   5   2        1.57        6.26     14.56 o 
  25   5   2        9.78       18.21     16.42 o 
 -26   6   2       99.87       90.52     21.58 o 
 -24   6   2       96.22      102.73     19.06 o 
 -22   6   2        1.21       -7.26     13.12 o 
 -20   6   2      152.58      149.98     13.69 o 
 -18   6   2      181.93      198.56     13.89 o 
 -16   6   2      320.12      334.84     17.18 o 
 -14   6   2      560.44      559.76     15.06 o 
 -12   6   2      274.05      299.65     12.65 o 
 -10   6   2       29.75       33.68      6.45 o 
  -8   6   2      236.10      154.44      8.23 o 
  -6   6   2     2445.26     2457.92     21.03 o 
  -4   6   2     1297.65     1250.05     13.27 o 
  -2   6   2     4015.94     3863.75     23.36 o 
   0   6   2       41.72       59.37      8.03 o 
   2   6   2        3.65       10.26      8.48 o 
   4   6   2     1155.96     1282.51     13.40 o 
   6   6   2      199.77      187.46      8.73 o 
   8   6   2      256.17      270.48      9.93 o 
  10   6   2      117.76      148.16     11.10 o 
  12   6   2      286.26      206.07     10.94 o 
  14   6   2       40.67       43.58     12.98 o 
  16   6   2      455.25      386.61     14.35 o 
  18   6   2       72.02       70.53     13.16 o 
  20   6   2       49.87       41.16     13.24 o 
  22   6   2       43.20       19.06     14.26 o 
 -25   7   2       20.08       24.32     14.09 o 
 -23   7   2        0.67       -1.01     11.31 o 
 -21   7   2        0.96        8.13     11.95 o 
 -19   7   2        0.48        6.70     12.50 o 
 -17   7   2        2.28        2.29      9.24 o 
 -15   7   2      336.74      304.09     13.04 o 
 -13   7   2       63.61       78.79      8.89 o 
 -11   7   2      267.24      300.30     10.47 o 
  -9   7   2     2387.02     2356.54     21.13 o 
  -7   7   2       92.01       82.09     11.18 o 
  -5   7   2      149.77      143.06     12.72 o 
  -3   7   2       28.66       41.89      5.69 o 
  -1   7   2      105.82       91.72      5.74 o 
   1   7   2       41.73       55.76      6.51 o 
   3   7   2      496.27      491.42     14.95 o 
   5   7   2       56.35       71.22      8.30 o 
   7   7   2        0.95       -7.71      8.10 o 
   9   7   2        0.00        4.71      8.92 o 
  11   7   2       42.24       38.20      9.79 o 
  13   7   2      253.43      244.95     11.58 o 
  15   7   2      179.60      150.02     13.73 o 
  17   7   2        2.82        5.46     10.66 o 
  19   7   2       17.55       15.27     13.62 o 
  21   7   2       35.58       28.53     13.77 o 
 -22   8   2       53.28       54.40     16.43 o 
 -20   8   2        1.47        8.49     11.40 o 
 -18   8   2       46.61       43.49     12.77 o 
 -16   8   2      264.23      321.88     18.90 o 
 -14   8   2      645.60      587.15     16.56 o 
 -12   8   2       18.79       14.19      8.45 o 
 -10   8   2      736.26      644.34     24.80 o 
  -8   8   2        0.41        5.06      8.92 o 
  -6   8   2      172.25      164.51      8.89 o 
  -4   8   2       22.98       34.70      6.44 o 
  -2   8   2      180.76      122.88      7.92 o 
   0   8   2     1095.23     1085.03     12.77 o 
   2   8   2      200.97      209.60      9.97 o 
   4   8   2      746.54      811.49     19.02 o 
   6   8   2       92.61      107.05     10.17 o 
   8   8   2        9.27        4.64     11.60 o 
  10   8   2       64.02       79.36      9.17 o 
  12   8   2        5.00       -5.47      9.12 o 
  14   8   2        8.14        7.51     11.24 o 
  16   8   2        1.04        4.20      9.81 o 
  18   8   2       26.06        7.42     12.62 o 
  20   8   2        4.39       14.47     15.20 o 
 -21   9   2      128.20      128.66     15.57 o 
 -19   9   2       55.87       37.32     11.54 o 
 -17   9   2        7.47        7.54      9.72 o 
 -15   9   2       87.43       58.65     18.30 o 
 -13   9   2       32.51       24.22     14.22 o 
 -11   9   2       28.48       22.61     13.05 o 
  -9   9   2      167.52      238.93     18.09 o 
  -7   9   2      220.11      213.22     12.76 o 
  -5   9   2      838.38      833.79     12.57 o 
  -3   9   2      209.60      233.65      9.46 o 
  -1   9   2       95.13      107.88      8.42 o 
   1   9   2     1489.80     1543.30     15.13 o 
   3   9   2       12.57       17.42      7.21 o 
   5   9   2       80.84       69.72     12.17 o 
   7   9   2        6.16       16.65     15.52 o 
   9   9   2      191.08      239.65     16.94 o 
  11   9   2        1.51       -6.69      9.96 o 
  13   9   2       11.93       10.12     11.63 o 
  15   9   2      117.71      124.31     29.60 o 
  17   9   2        8.28       -1.11     11.03 o 
 -18  10   2        7.02        3.21     12.59 o 
 -16  10   2      218.59      228.91     61.66 o 
 -14  10   2       20.97       -0.62     14.96 o 
 -12  10   2      275.57      236.88     14.88 o 
 -10  10   2       78.34       62.09     12.77 o 
  -8  10   2       94.88       86.18      8.40 o 
  -6  10   2      685.59      669.93     11.79 o 
  -4  10   2       52.03       59.11      8.36 o 
  -2  10   2        3.70        8.93      6.51 o 
   0  10   2       44.72       52.13      8.05 o 
   2  10   2       17.71       16.46      8.28 o 
   4  10   2      119.16      147.38     10.74 o 
   6  10   2       61.04       58.73     10.89 o 
   8  10   2       11.32       25.54     21.76 o 
  10  10   2       97.79       39.10     31.91 o 
  12  10   2      104.88       65.71     49.40 o 
  14  10   2        0.07       -0.75     13.12 o 
  16  10   2        7.91        0.66     21.70 o 
 -15  11   2      150.52      141.94     87.90 o 
 -13  11   2       16.02       14.34     14.85 o 
 -11  11   2       40.16       21.43     10.52 o 
  -9  11   2       19.05       15.66      8.12 o 
  -7  11   2        0.01        2.79      7.34 o 
  -5  11   2       20.50       10.39      7.86 o 
  -3  11   2      126.12      115.14     15.51 o 
  -1  11   2       15.22       18.91      7.89 o 
   1  11   2       37.41       39.74      8.10 o 
   3  11   2       39.78       42.23      8.84 o 
   5  11   2       23.07       32.08      8.48 o 
   7  11   2       22.39        2.97     12.60 o 
   9  11   2       76.96       73.75     51.45 o 
  11  11   2       10.25        1.39     18.62 o 
  -8  12   2      107.13      110.49     29.99 o 
  -6  12   2       15.05        8.88     10.32 o 
  -4  12   2      176.22      198.67     11.67 o 
  -2  12   2       11.17       13.32      8.36 o 
   0  12   2        0.00       -0.29      7.41 o 
   2  12   2       14.63       12.19      9.73 o 
   4  12   2       76.61       32.41     20.34 o 
   6  12   2       91.62      141.40     17.41 o 
 -29   1   3      286.39      377.16     21.15 o 
 -27   1   3       31.32       34.48     18.22 o 
 -25   1   3       70.88       63.28     15.53 o 
 -23   1   3      946.93      865.50     21.32 o 
 -21   1   3      943.62      855.54     19.32 o 
 -19   1   3      680.51      723.66     18.45 o 
 -17   1   3      427.68      383.04     14.17 o 
 -15   1   3      343.49      315.33     12.10 o 
 -13   1   3       85.92       44.46      9.38 o 
 -11   1   3     8176.24     7526.15     43.35 o 
  -9   1   3     1000.94     1095.62     12.44 o 
  -7   1   3    29771.30    30002.58    124.47 o 
  -5   1   3      610.49      435.01      5.76 o 
  -3   1   3    54266.14    52195.20    391.66 o 
  -1   1   3       19.93        8.66      3.10 o 
   1   1   3   130194.53   114440.06    569.77 o 
   3   1   3    23244.45    22880.44    121.57 o 
   5   1   3      256.30      268.00     11.05 o 
   7   1   3      241.80      284.47     10.73 o 
   9   1   3      934.28      921.67     17.38 o 
  11   1   3       15.57        8.81     11.42 o 
  13   1   3       93.98       82.29     16.85 o 
  15   1   3      785.42      763.34     22.42 o 
  17   1   3       91.78       84.85     17.84 o 
  19   1   3      623.63      627.77     33.64 o 
  21   1   3      851.53      893.19     26.78 o 
  23   1   3      209.79      221.48     23.05 o 
  25   1   3       23.92       17.47     21.12 o 
 -30   2   3       44.78       20.88     19.59 o 
 -28   2   3       82.79       80.53     31.12 o 
 -26   2   3       66.83       50.62     18.87 o 
 -24   2   3       95.18       93.34     14.95 o 
 -22   2   3        0.19        7.95     13.40 o 
 -20   2   3       54.64       37.73     13.11 o 
 -18   2   3      330.12      291.83     14.42 o 
 -16   2   3     6042.57     6356.15     49.70 o 
 -14   2   3       30.74       14.78      8.33 o 
 -12   2   3      121.80      163.77      8.07 o 
 -10   2   3     6161.88     5854.58     35.54 o 
  -8   2   3      339.77      505.91      6.69 o 
  -6   2   3      820.91      663.70      9.27 o 
  -4   2   3    15598.66    15809.00     71.15 o 
  -2   2   3    10609.14     9896.08     91.83 o 
   0   2   3     5155.75     5700.76     49.41 o 
   2   2   3    63031.27    63158.02    404.01 o 
   4   2   3      938.12     1051.05     13.73 o 
   6   2   3     4027.05     4868.39     33.84 o 
   8   2   3     2029.96     2009.28     26.86 o 
  10   2   3     2014.42     2167.69     26.10 o 
  12   2   3      892.12      888.95     31.42 o 
  14   2   3       45.65       44.51     17.71 o 
  16   2   3       13.49       16.02     18.17 o 
  18   2   3     1550.72     1498.92     34.82 o 
  20   2   3      128.02      178.16     32.05 o 
  22   2   3       87.14       81.11     20.03 o 
  24   2   3      104.60       95.86     20.57 o 
  26   2   3       83.75       55.73     19.91 o 
 -29   3   3        7.34        6.75     16.04 o 
 -27   3   3       57.59       64.06     22.94 o 
 -25   3   3        0.30       10.73     13.54 o 
 -23   3   3       15.63       30.67     13.28 o 
 -21   3   3     1345.90     1318.13     31.52 o 
 -19   3   3      896.02      896.78     27.13 o 
 -17   3   3     1961.89     1940.30     31.52 o 
 -15   3   3      685.73      716.64     15.23 o 
 -13   3   3       22.86       31.91      8.02 o 
 -11   3   3      197.30      133.44      7.92 o 
  -9   3   3     1405.11     1458.75     11.67 o 
  -7   3   3     1325.69     1167.52      9.04 o 
  -5   3   3    15031.06    15128.29     95.66 o 
  -3   3   3     2482.07     2667.19     26.92 o 
  -1   3   3        0.16        2.83      2.75 o 
   1   3   3     4829.37     4579.16     24.63 o 
   3   3   3      430.19      388.76      6.57 o 
   5   3   3     1137.76     1098.26     15.63 o 
   7   3   3     5101.16     5738.72     36.09 o 
   9   3   3     1246.39     1304.15     18.31 o 
  11   3   3      787.96      904.11     22.37 o 
  13   3   3       12.96       20.66     15.09 o 
  15   3   3     1067.81     1108.06     25.65 o 
  17   3   3      896.42      775.84     39.00 o 
  19   3   3       23.11       11.06     14.03 o 
  21   3   3      125.84      118.81     16.85 o 
  23   3   3      441.03      497.98     21.91 o 
  25   3   3        3.27       -3.11     16.48 o 
 -28   4   3      104.76      107.52     38.58 o 
 -26   4   3      127.49       79.51     34.30 o 
 -24   4   3      440.04      547.86     30.67 o 
 -22   4   3      204.69      178.76     15.18 o 
 -20   4   3     1578.80     1677.36     38.51 o 
 -18   4   3     3778.95     3733.55     61.37 o 
 -16   4   3      203.03      206.37     12.63 o 
 -14   4   3      125.44      130.62     11.56 o 
 -12   4   3     1361.49     1378.09     16.62 o 
 -10   4   3       29.47       13.67      5.07 o 
  -8   4   3     3975.26     4339.79     26.94 o 
  -6   4   3     7864.88     8087.45     43.81 o 
  -4   4   3     3338.18     4191.93     25.86 o 
  -2   4   3     2602.18     2176.27     23.08 o 
   0   4   3       85.60       55.61      5.73 o 
   2   4   3     8333.59     8683.36     45.37 o 
   4   4   3      594.21      472.96      8.13 o 
   6   4   3     9411.36     9506.55     52.57 o 
   8   4   3      142.42      127.98      8.52 o 
  10   4   3     1200.09     1171.79     16.47 o 
  12   4   3      312.68      333.03     13.52 o 
  14   4   3     1691.95     1741.04     22.54 o 
  16   4   3        1.26       13.60     12.28 o 
  18   4   3      382.24      448.50     17.41 o 
  20   4   3        6.11       12.59     14.14 o 
  22   4   3      103.55      119.94     17.40 o 
  24   4   3       26.84       43.30     19.27 o 
 -27   5   3       73.34       34.39     16.76 o 
 -25   5   3        0.20       11.30     13.58 o 
 -23   5   3      251.37      319.66     17.24 o 
 -21   5   3        8.07        1.12      9.82 o 
 -19   5   3      304.47      391.45     14.41 o 
 -17   5   3       91.42       92.15     10.60 o 
 -15   5   3      270.10      265.21     11.79 o 
 -13   5   3       25.94       28.57      7.75 o 
 -11   5   3     1422.71     1486.42     13.55 o 
  -9   5   3      761.52      763.70     10.66 o 
  -7   5   3      570.30      588.71      8.80 o 
  -5   5   3      639.04      763.93     12.65 o 
  -3   5   3     1697.99     1830.71     12.89 o 
  -1   5   3     1097.29     1212.40     11.39 o 
   1   5   3     1222.60     1331.07     13.38 o 
   3   5   3      554.46      476.62      6.73 o 
   5   5   3      698.45      651.15     10.56 o 
   7   5   3       11.38       10.67      6.83 o 
   9   5   3       15.32       13.66      8.76 o 
  11   5   3        9.18        1.88      8.94 o 
  13   5   3      117.32      138.79     16.97 o 
  15   5   3      329.93      303.88     16.09 o 
  17   5   3      304.85      279.13     15.64 o 
  19   5   3        5.70        0.68     11.28 o 
  21   5   3        2.27        5.84     13.11 o 
  23   5   3        6.41       -6.62     16.36 o 
 -26   6   3        2.21        5.27     13.54 o 
 -24   6   3        8.21        4.77     12.41 o 
 -22   6   3        8.20       18.04     15.40 o 
 -20   6   3      545.82      547.42     16.26 o 
 -18   6   3       17.62       14.65      9.42 o 
 -16   6   3        0.33        1.29      7.81 o 
 -14   6   3      130.29      157.69      9.58 o 
 -12   6   3      219.70      211.80      8.62 o 
 -10   6   3      999.63      883.32     11.83 o 
  -8   6   3      165.90      188.28      9.29 o 
  -6   6   3     1106.53     1155.34     15.75 o 
  -4   6   3     1128.15     1475.07     14.20 o 
  -2   6   3      467.55      419.85      9.79 o 
   0   6   3     2099.11     2028.21     32.92 o 
   2   6   3      201.20      170.60      7.87 o 
   4   6   3      182.20      203.60      8.17 o 
   6   6   3      966.51      839.26     11.82 o 
   8   6   3       38.63       50.41     17.57 o 
  10   6   3      646.34      642.19     13.60 o 
  12   6   3      764.62      631.40     15.21 o 
  14   6   3     1053.69     1030.36     17.59 o 
  16   6   3      362.32      333.20     17.82 o 
  18   6   3        2.13        1.32     12.20 o 
  20   6   3       93.16       67.10     28.78 o 
  22   6   3       33.61       30.58     16.63 o 
 -25   7   3        6.44        5.45     13.05 o 
 -23   7   3       99.88       82.77     14.48 o 
 -21   7   3      225.04      239.40     22.94 o 
 -19   7   3      113.07      101.20     11.25 o 
 -17   7   3      106.77      115.55     15.84 o 
 -15   7   3        7.18       -1.62      7.45 o 
 -13   7   3     1680.29     1532.62     17.03 o 
 -11   7   3       49.81       92.33      9.00 o 
  -9   7   3       74.08       74.66      8.86 o 
  -7   7   3      228.44      263.99     12.85 o 
  -5   7   3     1787.48     1934.46     16.58 o 
  -3   7   3     2256.03     2186.49     16.47 o 
  -1   7   3      351.34      339.55      8.88 o 
   1   7   3      547.01      519.36      9.85 o 
   3   7   3      478.99      459.93     11.36 o 
   5   7   3      242.89      224.75     18.69 o 
   7   7   3       14.02       25.49      7.51 o 
   9   7   3      119.33      115.37      9.43 o 
  11   7   3      100.78      113.16      9.68 o 
  13   7   3       34.80       42.45     10.15 o 
  15   7   3      159.82      145.63     13.79 o 
  17   7   3      206.12      200.32     13.71 o 
  19   7   3       16.05        1.00     12.61 o 
  21   7   3       14.37        4.86     12.90 o 
 -24   8   3      197.27      219.72     19.11 o 
 -22   8   3      106.97      151.08     13.76 o 
 -20   8   3      192.04      201.86     13.43 o 
 -18   8   3        9.52       10.69      9.35 o 
 -16   8   3       39.33       40.09     10.77 o 
 -14   8   3        7.18       11.65      8.37 o 
 -12   8   3       13.13        7.53      9.43 o 
 -10   8   3       13.89       19.72     11.86 o 
  -8   8   3      553.42      488.52     14.41 o 
  -6   8   3      218.55      232.36      8.90 o 
  -4   8   3     1567.88     1697.31     15.22 o 
  -2   8   3     3100.92     3247.52     28.95 o 
   0   8   3      458.95      427.23     10.21 o 
   2   8   3      937.57      988.75     15.18 o 
   4   8   3        0.32       -7.90      7.90 o 
   6   8   3      530.49      533.27     16.27 o 
   8   8   3       71.71       74.63      9.05 o 
  10   8   3      110.69      126.89      9.67 o 
  12   8   3       22.24       14.16      9.29 o 
  14   8   3       71.12       81.96     14.69 o 
  16   8   3        4.36       -3.58     10.39 o 
  18   8   3       36.29       10.20     12.43 o 
  20   8   3        8.86       -1.61     14.36 o 
 -21   9   3       68.56       86.07     14.59 o 
 -19   9   3        1.62        8.76     10.20 o 
 -17   9   3       21.94        7.62     11.70 o 
 -15   9   3       27.13       17.33     12.20 o 
 -13   9   3        9.52       11.62     11.31 o 
 -11   9   3       94.05      114.10     13.81 o 
  -9   9   3       17.32       36.89     10.25 o 
  -7   9   3       42.16       37.04      6.75 o 
  -5   9   3      121.78      132.19      8.72 o 
  -3   9   3     1781.31     1847.35     17.11 o 
  -1   9   3       13.21       19.36      7.29 o 
   1   9   3     1234.52     1251.21     23.15 o 
   3   9   3      554.31      524.52     11.68 o 
   5   9   3        6.40       19.11     17.93 o 
   7   9   3        8.25       13.40     16.14 o 
   9   9   3       56.26       68.20     10.90 o 
  11   9   3        0.05       -0.88      9.50 o 
  13   9   3        6.35       11.86      9.97 o 
  15   9   3        0.41        7.16     11.83 o 
  17   9   3       25.25        0.59     10.84 o 
 -18  10   3       35.92       47.10     22.92 o 
 -16  10   3        9.69       11.62     15.57 o 
 -14  10   3       13.03        3.15     14.35 o 
 -12  10   3        5.70        7.37      9.50 o 
 -10  10   3      143.93      119.82     27.99 o 
  -8  10   3       43.55       49.41      7.51 o 
  -6  10   3       15.14       21.91      7.53 o 
  -4  10   3      135.41      161.77      8.63 o 
  -2  10   3       17.04       18.70      8.10 o 
   0  10   3        0.20        9.16      6.58 o 
   2  10   3        0.05        1.06      7.68 o 
   4  10   3       33.05       44.48      8.47 o 
   6  10   3       14.70       15.97     16.35 o 
   8  10   3       13.75       14.62     17.65 o 
  10  10   3        6.79       15.80     24.44 o 
  12  10   3       14.17        1.37      9.97 o 
  14  10   3       11.26        3.12     12.04 o 
 -15  11   3        2.11       -0.56     14.61 o 
 -13  11   3        8.73        9.00     12.48 o 
 -11  11   3       33.11       16.27     10.77 o 
  -9  11   3       39.52       19.29      8.98 o 
  -7  11   3      320.57      384.00     10.61 o 
  -5  11   3       11.77       18.67      7.83 o 
  -3  11   3      174.04      171.76      8.91 o 
  -1  11   3       10.53        1.99      6.62 o 
   1  11   3      194.36      189.19      9.61 o 
   3  11   3        8.87        6.46      6.78 o 
   5  11   3       10.07       10.91     15.09 o 
   7  11   3       49.34       25.61     22.60 o 
   9  11   3        7.20        1.62     18.25 o 
  11  11   3       25.52        0.28     23.21 o 
  -8  12   3       44.73       42.06     12.94 o 
  -6  12   3      116.91      137.85     22.70 o 
  -4  12   3      345.95      407.27     15.04 o 
  -2  12   3        8.08        4.91     11.48 o 
   0  12   3        3.85        5.27     11.78 o 
   2  12   3      181.40      223.72     15.55 o 
   4  12   3        3.60       14.03     14.54 o 
 -30   0   4      102.43      135.22     31.94 o 
 -28   0   4       27.84       26.84     19.94 o 
 -26   0   4      610.74      583.19     26.47 o 
 -24   0   4      527.30      473.53     22.70 o 
 -22   0   4     3227.88     2737.23     89.74 o 
 -20   0   4      300.95      277.39     67.57 o 
 -18   0   4     3130.44     3186.84     75.47 o 
 -16   0   4     1006.81     1098.44     25.70 o 
 -14   0   4     7736.24     7147.46     68.46 o 
 -12   0   4    18837.57    20108.66    129.72 o 
 -10   0   4     8298.47     8327.59     68.96 o 
  -8   0   4     2272.02     1774.20     18.18 o 
  -6   0   4       22.43        6.04      4.77 o 
  -4   0   4    50100.49    44998.07    252.18 o 
  -2   0   4    64117.01    60007.46    411.86 o 
   0   0   4    26248.52    24912.84    353.01 o 
   2   0   4     2971.42     3005.26     64.78 o 
   4   0   4    38075.13    37233.37    273.91 o 
   6   0   4    11971.16    10875.18     91.56 o 
   8   0   4    22451.98    22698.35    254.26 o 
  10   0   4      881.79      797.13     24.55 o 
  12   0   4     2431.01     2932.62     85.16 o 
  14   0   4     1877.98     1830.38    109.91 o 
  16   0   4       12.44       35.28     27.69 o 
  18   0   4      616.59      676.88     32.31 o 
  20   0   4      134.57      113.53     34.19 o 
  22   0   4      278.95      346.63     34.57 o 
  24   0   4      139.80      170.24     39.85 o 
 -31   1   4        2.57        5.75     15.35 o 
 -29   1   4       10.57       15.71     15.00 o 
 -27   1   4       17.16       21.11     13.22 o 
 -25   1   4       18.26        2.72     15.37 o 
 -23   1   4      227.33      233.69     19.92 o 
 -21   1   4       91.52       86.95     14.95 o 
 -19   1   4      535.71      553.51     15.78 o 
 -17   1   4       57.00       64.14     12.15 o 
 -15   1   4      469.61      658.46     13.40 o 
 -13   1   4     4958.84     5359.58     35.67 o 
 -11   1   4     3863.68     3771.35     24.07 o 
  -9   1   4     2186.10     2322.72     14.85 o 
  -7   1   4    11792.46    10762.96     47.67 o 
  -5   1   4     2823.16     2588.00     12.83 o 
  -3   1   4    14694.25    14966.92     65.36 o 
  -1   1   4     2281.54     1830.15     13.50 o 
   1   1   4    57012.69    54074.21    273.00 o 
   3   1   4     3049.57     2669.22     23.19 o 
   5   1   4     3509.57     3545.19     26.85 o 
   7   1   4     2049.19     2113.45     22.54 o 
   9   1   4       38.45       18.70     10.77 o 
  11   1   4      690.18      780.69     19.76 o 
  13   1   4     1578.15     1764.78     28.34 o 
  15   1   4      113.25      162.47     20.53 o 
  17   1   4      216.79      265.66     18.86 o 
  19   1   4      108.20      116.72     21.06 o 
  21   1   4       20.27       30.66     19.81 o 
  23   1   4      145.75      150.79     22.97 o 
  25   1   4       79.90       99.94     26.52 o 
 -30   2   4       20.31        2.10     14.96 o 
 -28   2   4        5.13      -14.25     15.83 o 
 -26   2   4        0.21        4.89     15.63 o 
 -24   2   4        8.89        5.75     15.04 o 
 -22   2   4        6.61        9.26     12.22 o 
 -20   2   4       28.70       24.58     13.82 o 
 -18   2   4       51.75       28.81     13.77 o 
 -16   2   4      314.28      271.36     12.75 o 
 -14   2   4       65.60       49.94      8.26 o 
 -12   2   4      172.59      187.38      7.93 o 
 -10   2   4       29.90       99.63      6.17 o 
  -8   2   4     1939.87     1670.32     11.50 o 
  -6   2   4      104.20       50.69      3.16 o 
  -4   2   4      839.25      876.87     11.50 o 
  -2   2   4    20762.24    21647.79    122.94 o 
   0   2   4     3269.90     3516.40     24.40 o 
   2   2   4     9732.64     9968.07     71.45 o 
   4   2   4     2748.19     2620.56     23.43 o 
   6   2   4        1.86       10.08      8.88 o 
   8   2   4       70.42       86.78     10.68 o 
  10   2   4      764.70      811.68     18.56 o 
  12   2   4      397.50      404.45     18.65 o 
  14   2   4     1504.08     1495.89     30.82 o 
  16   2   4       39.86       40.04     16.44 o 
  18   2   4       19.60       30.33     16.98 o 
  20   2   4      170.09      202.93     22.23 o 
  22   2   4      111.77      136.08     21.35 o 
  24   2   4        0.40        3.39     19.69 o 
 -29   3   4       14.95       20.76     20.92 o 
 -27   3   4        2.02        7.40     15.84 o 
 -25   3   4        3.42       -1.61     11.79 o 
 -23   3   4       33.62       27.86     12.75 o 
 -21   3   4     3582.69     3569.12     53.11 o 
 -19   3   4      209.02      167.08     15.87 o 
 -17   3   4    14677.64    14505.78    120.59 o 
 -15   3   4       10.43       11.67      8.61 o 
 -13   3   4      190.21      178.54      8.01 o 
 -11   3   4      246.85      349.88      7.68 o 
  -9   3   4       35.82       19.60      4.60 o 
  -7   3   4     4193.12     4692.47     25.08 o 
  -5   3   4     1611.49     1664.91     12.97 o 
  -3   3   4       16.66        3.92      2.07 o 
  -1   3   4     1558.36     1686.29     15.39 o 
   1   3   4     5895.27     6870.36     35.88 o 
   3   3   4     4807.61     4281.94     47.64 o 
   5   3   4     8002.06     7951.74     56.90 o 
   7   3   4     3955.27     3815.18     32.58 o 
   9   3   4       18.38       33.32     12.30 o 
  11   3   4      734.55      726.81     19.66 o 
  13   3   4     2063.22     2121.38     34.34 o 
  15   3   4      248.80      221.55     18.03 o 
  17   3   4      659.88      733.21     22.36 o 
  19   3   4       87.05       60.95     15.40 o 
  21   3   4       82.87       69.61     16.98 o 
  23   3   4        3.96        3.03     15.25 o 
  25   3   4       70.99       64.32     21.74 o 
 -28   4   4       15.14       -4.09     15.75 o 
 -26   4   4       17.10       16.87     13.71 o 
 -24   4   4        0.05        0.87     11.11 o 
 -22   4   4        0.18        2.14     11.40 o 
 -20   4   4     3830.45     3816.07     49.71 o 
 -18   4   4      349.84      350.56     17.74 o 
 -16   4   4       56.87       53.28     10.04 o 
 -14   4   4        0.85        3.52      8.67 o 
 -12   4   4      169.03      222.30      8.27 o 
 -10   4   4      567.82      581.06      8.09 o 
  -8   4   4     1200.08     1432.87     10.99 o 
  -6   4   4      402.49      418.56      8.56 o 
  -4   4   4      693.96      576.10      7.02 o 
  -2   4   4       64.77       78.38      3.04 o 
   0   4   4     6619.65     6889.33     39.63 o 
   2   4   4     9783.22    10178.32     52.41 o 
   4   4   4      543.34      398.60     19.59 o 
   6   4   4     4296.06     4399.54     30.55 o 
   8   4   4       22.61       39.20      8.15 o 
  10   4   4     2381.38     2377.16     34.41 o 
  12   4   4        0.37       11.49     11.90 o 
  14   4   4      281.75      231.00     17.11 o 
  16   4   4       13.52        0.65     11.24 o 
  18   4   4       29.49       22.10     13.24 o 
  20   4   4        0.24       -4.80     13.30 o 
  22   4   4        2.47        1.96     15.42 o 
  24   4   4        0.57        9.96     16.60 o 
 -27   5   4        3.51        0.92     13.50 o 
 -25   5   4        0.00        0.90     12.80 o 
 -23   5   4      155.39      173.88     14.47 o 
 -21   5   4        0.56       -6.68     10.83 o 
 -19   5   4      653.10      626.36     15.62 o 
 -17   5   4      298.68      265.87     12.44 o 
 -15   5   4       13.92       28.21     10.78 o 
 -13   5   4      288.57      247.37      9.08 o 
 -11   5   4      691.11      751.02      9.74 o 
  -9   5   4     6730.67     7405.95     38.67 o 
  -7   5   4       34.73       69.28      5.92 o 
  -5   5   4     9843.39    10694.43     61.06 o 
  -3   5   4      297.01      345.28      7.79 o 
  -1   5   4     7455.81     7648.25     51.39 o 
   1   5   4      137.59      153.41      5.22 o 
   3   5   4     5074.83     5240.00     32.59 o 
   5   5   4        9.24       10.19      7.36 o 
   7   5   4      155.80      145.62      9.25 o 
   9   5   4      359.49      324.13     11.26 o 
  11   5   4      175.56      213.88     13.97 o 
  13   5   4     1810.94     1807.55     29.94 o 
  15   5   4      689.02      721.62     16.84 o 
  17   5   4      627.62      598.86     18.74 o 
  19   5   4      190.39      208.25     15.98 o 
  21   5   4        1.05       -6.75     13.71 o 
  23   5   4       49.93       34.48     17.03 o 
 -26   6   4       29.53       18.28     13.52 o 
 -24   6   4       20.70       22.57     12.29 o 
 -22   6   4       65.62       66.84     14.90 o 
 -20   6   4      619.94      659.75     22.31 o 
 -18   6   4       86.24       72.07     12.20 o 
 -16   6   4      134.53      143.83      9.95 o 
 -14   6   4      375.56      343.16     11.10 o 
 -12   6   4       43.74       79.88      7.70 o 
 -10   6   4      210.10      249.88      9.03 o 
  -8   6   4     3511.43     3517.27     29.62 o 
  -6   6   4     1949.43     2067.83     17.82 o 
  -4   6   4        4.80       13.70      4.23 o 
  -2   6   4        6.42        2.81      3.88 o 
   0   6   4      252.95      278.94      7.43 o 
   2   6   4     1156.03     1095.84     16.25 o 
   4   6   4       34.37       39.67      6.61 o 
   6   6   4      165.01      182.32      9.11 o 
   8   6   4      103.23      124.88      9.99 o 
  10   6   4      237.83      248.40     10.91 o 
  12   6   4       49.83       52.33      9.94 o 
  14   6   4      110.20      111.05     13.05 o 
  16   6   4      200.24      224.69     16.60 o 
  18   6   4       44.36       36.92     14.25 o 
  20   6   4       20.43       17.62     13.54 o 
  22   6   4       13.12        5.53     15.77 o 
 -25   7   4       19.34       29.54     15.08 o 
 -23   7   4      235.84      240.49     15.43 o 
 -21   7   4        7.08       11.82     12.23 o 
 -19   7   4      285.77      285.91     12.32 o 
 -17   7   4      139.29      105.18      9.80 o 
 -15   7   4      319.34      320.23      9.77 o 
 -13   7   4       34.93       36.68      7.45 o 
 -11   7   4        4.29        5.78      8.43 o 
  -9   7   4        4.67        5.85      8.50 o 
  -7   7   4       82.41       92.50      9.33 o 
  -5   7   4       74.57       87.20      5.59 o 
  -3   7   4     1155.58     1173.88     11.40 o 
  -1   7   4       83.00       92.50      7.90 o 
   1   7   4      349.88      297.60      9.04 o 
   3   7   4      147.58      186.47     12.56 o 
   5   7   4      440.21      453.26     13.43 o 
   7   7   4       24.10       24.27      9.67 o 
   9   7   4      111.62       99.75      8.82 o 
  11   7   4        2.79        3.20      8.18 o 
  13   7   4       83.92       81.32     12.38 o 
  15   7   4       36.77       18.99     11.18 o 
  17   7   4       34.85       26.10     12.85 o 
  19   7   4       85.13       87.01     19.90 o 
 -24   8   4       46.71       45.61     17.96 o 
 -22   8   4       49.98       42.87     11.80 o 
 -20   8   4        2.28       -4.22     11.05 o 
 -18   8   4       30.05       39.64     10.11 o 
 -16   8   4      292.71      260.84     10.89 o 
 -14   8   4       37.49       29.23     10.15 o 
 -12   8   4      786.35      704.63     15.17 o 
 -10   8   4        4.07       16.01     11.13 o 
  -8   8   4      169.29      173.67      9.33 o 
  -6   8   4      109.00      109.09      6.36 o 
  -4   8   4      143.21      186.43      8.67 o 
  -2   8   4     2290.38     2377.87     18.33 o 
   0   8   4      747.23      786.84     14.07 o 
   2   8   4      971.15     1004.26     15.94 o 
   4   8   4        4.92       16.17     14.27 o 
   6   8   4       34.79       42.65      8.64 o 
   8   8   4      183.17      163.94     10.51 o 
  10   8   4       12.57       18.23     10.65 o 
  12   8   4      305.08      265.19     13.68 o 
  14   8   4        2.59       10.45     10.02 o 
  16   8   4        2.64       -5.66     12.96 o 
  18   8   4      111.18        1.05     22.94 o 
 -21   9   4       11.44       13.57     11.69 o 
 -19   9   4      146.68      173.75     25.87 o 
 -17   9   4       34.05       27.98     16.21 o 
 -15   9   4       42.47       39.55     13.74 o 
 -13   9   4       21.82       23.54     14.51 o 
 -11   9   4      107.68       97.94      8.58 o 
  -9   9   4       53.88       54.81      8.89 o 
  -7   9   4      111.96      133.03      8.00 o 
  -5   9   4      617.66      650.81     10.67 o 
  -3   9   4     1033.16     1115.13     13.70 o 
  -1   9   4      375.94      386.55     10.10 o 
   1   9   4     1540.96     1466.54     26.09 o 
   3   9   4        3.57        7.83     12.29 o 
   5   9   4       70.07       70.40     16.79 o 
   7   9   4        0.59        4.04     11.71 o 
   9   9   4       19.06       22.68      9.97 o 
  11   9   4       94.41       71.16     19.49 o 
  13   9   4        2.65        7.31      9.79 o 
  15   9   4      192.29      244.73     31.96 o 
  17   9   4       29.66        0.61     19.09 o 
 -18  10   4       21.94       22.68     14.39 o 
 -16  10   4       20.94        4.38     14.86 o 
 -14  10   4       36.26       24.52     15.75 o 
 -12  10   4       17.50        9.40      9.73 o 
 -10  10   4       26.87       35.76      7.42 o 
  -8  10   4       25.16       20.29      7.66 o 
  -6  10   4      125.30      142.64      9.24 o 
  -4  10   4       89.60       95.74      7.97 o 
  -2  10   4       78.89       70.72     13.36 o 
   0  10   4     1299.48     1298.48     16.08 o 
   2  10   4       39.44       29.43      7.61 o 
   4  10   4       13.07       25.63     13.67 o 
   6  10   4      105.38       98.15     19.38 o 
   8  10   4       53.20       40.12     23.18 o 
  10  10   4       12.26        2.74     14.08 o 
  12  10   4       38.03        8.46     10.95 o 
  14  10   4        1.35        0.46     10.91 o 
 -15  11   4       13.05        1.00     10.04 o 
 -13  11   4       22.12        7.70      8.98 o 
 -11  11   4       16.46        6.78      8.38 o 
  -9  11   4       28.48       23.82      8.33 o 
  -7  11   4       40.16       54.01     10.59 o 
  -5  11   4       36.24       16.66      9.97 o 
  -3  11   4       23.02       11.09      6.38 o 
  -1  11   4       58.69       26.51      7.39 o 
   1  11   4        7.27        2.59      6.17 o 
   3  11   4       93.89       98.27     22.55 o 
   5  11   4        6.93        8.76     15.45 o 
   7  11   4       51.22       20.12     31.18 o 
   9  11   4       12.04       -1.56     22.87 o 
 -10  12   4        0.49        4.63     31.60 o 
  -8  12   4        9.12        4.58      9.80 o 
  -6  12   4      123.24      154.40     22.79 o 
  -4  12   4        6.87        2.21      9.96 o 
  -2  12   4       48.10        7.23     10.45 o 
   0  12   4       63.01       40.72     20.66 o 
   2  12   4       52.77       40.50     24.11 o 
   4  12   4        7.67        8.06     12.00 o 
 -31   1   5       13.99       24.48     16.56 o 
 -29   1   5       92.04       66.46     19.92 o 
 -27   1   5        5.22        5.50     13.31 o 
 -25   1   5      125.64       71.59     15.22 o 
 -23   1   5      923.64      851.52     19.43 o 
 -21   1   5      313.61      367.90     15.88 o 
 -19   1   5        0.05        3.88     11.03 o 
 -17   1   5     1239.53     1349.80     17.38 o 
 -15   1   5     2335.98     2404.03     22.26 o 
 -13   1   5    15494.63    16518.35     85.14 o 
 -11   1   5     3378.24     3810.08     24.29 o 
  -9   1   5        1.91       13.28      3.85 o 
  -7   1   5     5748.11     5416.28     23.50 o 
  -5   1   5      232.57      211.92      3.42 o 
  -3   1   5      615.09      470.56      4.70 o 
  -1   1   5    52572.32    51414.91    256.47 o 
   1   1   5      176.26       86.23      7.37 o 
   3   1   5       10.72        1.17      6.24 o 
   5   1   5      481.15      357.94     12.49 o 
   7   1   5      463.23      512.63     15.92 o 
   9   1   5      319.05      409.28     16.00 o 
  11   1   5     1129.17     1222.14     24.17 o 
  13   1   5     1936.79     2037.85     29.22 o 
  15   1   5      464.59      446.35     20.98 o 
  17   1   5       87.02      100.19     18.32 o 
  19   1   5      132.19      130.37     20.35 o 
  21   1   5      471.19      559.01     29.99 o 
  23   1   5       15.00       17.50     23.17 o 
 -30   2   5        8.10        7.26     13.93 o 
 -28   2   5        4.65       -0.15     12.53 o 
 -26   2   5       52.89       48.27     15.25 o 
 -24   2   5      211.36      212.22     15.76 o 
 -22   2   5      315.98      316.81     14.61 o 
 -20   2   5      740.36      717.03     16.75 o 
 -18   2   5       45.91       65.69     11.14 o 
 -16   2   5     2262.53     2203.48     27.05 o 
 -14   2   5     2415.54     2740.17     21.20 o 
 -12   2   5     1469.94     1600.95     13.90 o 
 -10   2   5     1736.70     1686.67     13.12 o 
  -8   2   5     3668.65     4266.38     22.55 o 
  -6   2   5     4690.35     4323.21     36.21 o 
  -4   2   5    23184.72    24535.03    170.57 o 
  -2   2   5     4093.79     3866.60     23.57 o 
   0   2   5    16245.36    15995.35     85.34 o 
   2   2   5      113.02      130.13      7.50 o 
   4   2   5        0.76       -2.46      6.91 o 
   6   2   5      305.35      260.06     11.89 o 
   8   2   5      980.55     1036.44     17.44 o 
  10   2   5       46.42       55.53     14.53 o 
  12   2   5      170.85      171.44     18.67 o 
  14   2   5       11.79       14.31     15.93 o 
  16   2   5      302.07      353.71     27.71 o 
  18   2   5       38.02       41.42     17.58 o 
  20   2   5        3.37        6.48     17.95 o 
  22   2   5      486.89      573.31     31.19 o 
  24   2   5      158.95      185.65     25.50 o 
 -29   3   5        9.13        4.87     14.31 o 
 -27   3   5        2.02        3.89     14.17 o 
 -25   3   5        4.11        1.00     11.57 o 
 -23   3   5     1084.03     1108.00     23.48 o 
 -21   3   5     2312.84     2370.98     29.95 o 
 -19   3   5      225.06      274.02     13.73 o 
 -17   3   5     1536.77     1498.23     20.17 o 
 -15   3   5     1635.67     1738.58     17.36 o 
 -13   3   5      133.03      150.24      6.61 o 
 -11   3   5     8399.83     8727.12     43.00 o 
  -9   3   5       14.71       14.04      3.38 o 
  -7   3   5       28.09       25.13      2.94 o 
  -5   3   5     2454.95     2495.61     14.75 o 
  -3   3   5     2294.13     2874.43     18.49 o 
  -1   3   5      374.40      369.20      8.10 o 
   1   3   5     8179.61     9415.91     59.83 o 
   3   3   5      349.68      402.49     10.16 o 
   5   3   5    17580.76    17737.54    124.25 o 
   7   3   5      173.22      225.65     12.07 o 
   9   3   5       94.29      125.49     14.92 o 
  11   3   5       93.41      104.68     15.95 o 
  13   3   5       48.81       48.83     17.02 o 
  15   3   5       16.49       10.47     18.53 o 
  17   3   5      130.30      154.32     18.58 o 
  19   3   5      209.41      264.86     20.71 o 
  21   3   5        0.04      -16.27     16.27 o 
  23   3   5      111.88       86.12     26.23 o 
 -30   4   5       69.72       38.11     25.51 o 
 -28   4   5        3.02        4.91     14.41 o 
 -26   4   5      182.20      216.35     16.54 o 
 -24   4   5       88.09       69.46     13.98 o 
 -22   4   5       22.60       32.05     11.67 o 
 -20   4   5     5053.37     4952.01     54.22 o 
 -18   4   5     5670.47     5606.68     46.91 o 
 -16   4   5     3172.64     3237.93     26.58 o 
 -14   4   5      378.68      340.09      9.73 o 
 -12   4   5       79.91       86.44      5.66 o 
 -10   4   5      686.18      679.28     10.44 o 
  -8   4   5       19.95        5.48      2.88 o 
  -6   4   5     5955.59     6900.47     35.68 o 
  -4   4   5        0.83        1.17      1.79 o 
  -2   4   5     5806.86     5926.75     39.91 o 
   0   4   5      147.17      115.78      6.43 o 
   2   4   5     5163.37     5517.92     31.99 o 
   4   4   5    13398.67    14123.38     74.47 o 
   6   4   5       85.97       57.63      7.72 o 
   8   4   5       46.56       37.06     10.12 o 
  10   4   5       88.82      113.70     11.67 o 
  12   4   5      238.58      221.91     12.98 o 
  14   4   5     1616.19     1580.13     21.56 o 
  16   4   5        0.04       -2.10     12.80 o 
  18   4   5      323.43      346.27     20.41 o 
  20   4   5      175.10      214.13     16.86 o 
  22   4   5       14.51        6.82     16.24 o 
 -29   5   5        1.14        8.86     15.32 o 
 -27   5   5       22.74       19.06     15.86 o 
 -25   5   5        0.00       -1.58     11.03 o 
 -23   5   5       24.58       17.57     11.50 o 
 -21   5   5      421.74      416.25     13.69 o 
 -19   5   5        0.99        1.58      9.01 o 
 -17   5   5      565.09      533.21     13.25 o 
 -15   5   5     2050.89     2021.20     25.40 o 
 -13   5   5      200.47      242.28      7.56 o 
 -11   5   5     1660.69     1725.85     14.76 o 
  -9   5   5     1377.08     1301.72     15.14 o 
  -7   5   5      292.29      204.80      4.84 o 
  -5   5   5      285.46      252.01      5.36 o 
  -3   5   5      673.03      812.95      8.08 o 
  -1   5   5      660.23      596.78     10.80 o 
   1   5   5      230.75      184.38      8.48 o 
   3   5   5     1449.78     1454.15     14.77 o 
   5   5   5       14.46       20.70     10.44 o 
   7   5   5      202.35      179.94      8.98 o 
   9   5   5       11.68        7.51     10.21 o 
  11   5   5      252.43      251.67     12.01 o 
  13   5   5      186.30      167.17     13.06 o 
  15   5   5      101.26      112.99     16.29 o 
  17   5   5        0.65        7.20     12.83 o 
  19   5   5        5.94        7.49     14.11 o 
  21   5   5       46.04       38.05     18.69 o 
 -28   6   5       69.74       56.49     19.16 o 
 -26   6   5       60.58       68.41     14.73 o 
 -24   6   5       27.22       23.78     12.03 o 
 -22   6   5        7.27       23.11     13.75 o 
 -20   6   5       79.83       74.28     10.46 o 
 -18   6   5        2.37       13.21      8.42 o 
 -16   6   5       48.23       18.41      8.70 o 
 -14   6   5      611.23      612.15     11.13 o 
 -12   6   5       16.82       11.41      5.48 o 
 -10   6   5     1474.22     1599.62     17.44 o 
  -8   6   5        0.67       11.87      4.83 o 
  -6   6   5     2266.03     2278.27     23.35 o 
  -4   6   5     1033.97     1078.60     12.26 o 
  -2   6   5      256.01      228.77      7.22 o 
   0   6   5      135.58      149.12     13.50 o 
   2   6   5      409.27      351.45      9.40 o 
   4   6   5      142.10      165.25      7.02 o 
   6   6   5      684.54      609.77     11.47 o 
   8   6   5     1161.25     1103.40     15.51 o 
  10   6   5       39.17       35.58      8.92 o 
  12   6   5       41.92       30.62      9.93 o 
  14   6   5       76.61       92.97     12.00 o 
  16   6   5       22.66       -3.37      9.66 o 
  18   6   5        2.09        0.72     11.01 o 
  20   6   5      108.17      116.36     17.15 o 
 -25   7   5      319.56      400.78     17.30 o 
 -23   7   5      126.87      166.32     12.98 o 
 -21   7   5      238.80      298.71     16.23 o 
 -19   7   5       13.19       14.92      8.84 o 
 -17   7   5        6.42       -5.58      7.47 o 
 -15   7   5     2540.92     2374.04     21.68 o 
 -13   7   5      283.72      283.77     12.28 o 
 -11   7   5        7.30       18.14      8.14 o 
  -9   7   5        8.22       12.08      5.66 o 
  -7   7   5      463.33      530.74     11.13 o 
  -5   7   5     1775.72     1949.78     19.23 o 
  -3   7   5      558.06      550.87      8.39 o 
  -1   7   5     4283.97     4047.74     31.65 o 
   1   7   5      100.66      115.10     15.17 o 
   3   7   5      124.09      129.64     11.57 o 
   5   7   5       17.19       13.99      7.85 o 
   7   7   5       30.33       28.28      7.65 o 
   9   7   5      676.93      608.53     12.75 o 
  11   7   5        3.00        1.84      9.05 o 
  13   7   5      271.93      253.70     14.58 o 
  15   7   5       22.54        7.14     10.73 o 
  17   7   5       23.88        6.26     13.52 o 
  19   7   5        2.31       16.18     15.37 o 
 -24   8   5       58.53       41.63     13.69 o 
 -22   8   5       18.44       35.97     11.97 o 
 -20   8   5       35.85       35.01     10.58 o 
 -18   8   5       10.24       20.02     10.34 o 
 -16   8   5       68.49       77.90     11.88 o 
 -14   8   5     1578.36     1544.73     20.51 o 
 -12   8   5        0.80       -0.46      9.54 o 
 -10   8   5      227.76      205.78     11.58 o 
  -8   8   5      773.71      845.11     14.72 o 
  -6   8   5       33.92       32.93      5.34 o 
  -4   8   5     2611.26     2567.77     19.08 o 
  -2   8   5      598.72      575.38      9.55 o 
   0   8   5      446.67      452.98     10.48 o 
   2   8   5       17.08        4.66     13.73 o 
   4   8   5      163.81      202.95     35.48 o 
   6   8   5        0.12        0.32      6.17 o 
   8   8   5       60.19       69.84      8.81 o 
  10   8   5      328.43      292.29     15.38 o 
  12   8   5       20.79        3.73      9.11 o 
  14   8   5        0.35        1.92     11.16 o 
  16   8   5      105.61      130.08     38.68 o 
  18   8   5        3.20        2.24     12.49 o 
 -21   9   5        0.45        1.77      9.72 o 
 -19   9   5        4.70       -1.91     12.23 o 
 -17   9   5        1.25       14.53     11.89 o 
 -15   9   5        2.65       -1.81     10.98 o 
 -13   9   5       64.42       19.64     16.13 o 
 -11   9   5       84.15       72.99     16.48 o 
  -9   9   5       86.78      115.52      8.06 o 
  -7   9   5      124.66      143.26      6.30 o 
  -5   9   5        7.60       -0.30      4.77 o 
  -3   9   5     1436.31     1540.36     17.37 o 
  -1   9   5       24.30       22.02      5.51 o 
   1   9   5      148.52      169.44     13.27 o 
   3   9   5      451.91      473.18     25.24 o 
   5   9   5       15.68        8.99     15.78 o 
   7   9   5        3.71        6.40     13.39 o 
   9   9   5       32.79       18.81     12.13 o 
  11   9   5       25.06        4.86     11.88 o 
  13   9   5       74.64       21.01     10.79 o 
  15   9   5       60.42       -1.85     16.58 o 
 -18  10   5       12.44        2.87     12.57 o 
 -16  10   5        0.00      -11.92     11.92 o 
 -14  10   5        3.13       -2.97      7.52 o 
 -12  10   5        0.20       -1.09      8.19 o 
 -10  10   5       90.43      116.28      8.03 o 
  -8  10   5       76.04       55.61      7.80 o 
  -6  10   5      102.33      141.77      6.67 o 
  -4  10   5       90.71       88.90      7.16 o 
  -2  10   5       35.32       27.42      5.69 o 
   0  10   5       67.84       59.30      8.82 o 
   2  10   5       48.32       76.08     12.40 o 
   4  10   5       29.80       13.07     12.90 o 
   6  10   5        0.48       10.12     17.31 o 
   8  10   5        0.07      -10.98     18.05 o 
  10  10   5        6.96        1.64     14.11 o 
  12  10   5      108.48        5.48     20.09 o 
 -15  11   5       76.60       64.15     35.44 o 
 -13  11   5       17.20       -0.39     16.14 o 
 -11  11   5       48.52       31.31     12.48 o 
  -9  11   5        1.24       -0.13      5.67 o 
  -7  11   5      196.19      219.16      8.66 o 
  -5  11   5        1.15        0.46      7.52 o 
  -3  11   5       65.42        0.83     11.59 o 
  -1  11   5       38.63       12.44      8.76 o 
   1  11   5       11.10        2.99      9.57 o 
   3  11   5      172.77      213.47     78.79 o 
   5  11   5       27.46       19.27     19.72 o 
   7  11   5       64.95       95.81     22.18 o 
   9  11   5        5.02        0.99     19.59 o 
  -8  12   5       16.66        6.48     14.98 o 
  -6  12   5      300.29      344.21     27.26 o 
  -4  12   5      199.21      212.24     12.66 o 
  -2  12   5       43.83       10.69     10.33 o 
   0  12   5       21.34        2.81     10.59 o 
   2  12   5        5.84        4.30     11.60 o 
 -32   0   6      358.19      436.26     35.44 o 
 -30   0   6      230.26      339.97     29.34 o 
 -28   0   6        0.05       -6.95     17.36 o 
 -26   0   6      816.66      721.98     24.05 o 
 -24   0   6     2138.50     2086.67     37.09 o 
 -22   0   6      693.63      496.26     30.45 o 
 -20   0   6      293.45      247.04     22.24 o 
 -18   0   6      345.23      274.33     14.64 o 
 -16   0   6     1698.98     2078.55     24.51 o 
 -14   0   6     1912.23     1606.83     21.32 o 
 -12   0   6     8814.48     8504.25     60.01 o 
 -10   0   6    24401.25    22244.33    221.72 o 
  -8   0   6     9061.62     8619.42     47.36 o 
  -6   0   6     6065.21     5242.44     34.54 o 
  -4   0   6     8114.59     8277.13     51.48 o 
  -2   0   6     6127.38     6206.66     50.04 o 
   0   0   6    14263.41    13060.77    100.46 o 
   2   0   6     1952.10     1271.74     22.26 o 
   4   0   6      844.40      687.99     24.86 o 
   6   0   6      200.06      224.46     16.91 o 
   8   0   6    11145.06    10814.22    104.39 o 
  10   0   6        0.16       32.74     25.23 o 
  12   0   6      766.21      636.12     36.46 o 
  14   0   6      381.10      371.43     35.82 o 
  16   0   6       13.86       15.25     23.05 o 
  18   0   6      128.53      117.00     28.13 o 
  20   0   6      874.21      865.47     39.90 o 
  22   0   6      456.86      494.83     47.61 o 
  24   0   6        1.76       10.66     52.65 o 
 -31   1   6       55.04       30.20     15.37 o 
 -29   1   6       20.61       17.31     16.32 o 
 -27   1   6       63.27       67.22     14.84 o 
 -25   1   6      267.15      264.18     16.40 o 
 -23   1   6      165.03      186.69     13.00 o 
 -21   1   6        0.60       19.27     12.38 o 
 -19   1   6      548.92      641.38     23.64 o 
 -17   1   6      366.81      414.02     10.40 o 
 -15   1   6     1843.73     1948.37     17.34 o 
 -13   1   6     5345.03     5277.97     29.67 o 
 -11   1   6      107.01       98.64      5.23 o 
  -9   1   6     1605.39     1746.72     10.89 o 
  -7   1   6       25.18        8.63      2.90 o 
  -5   1   6      214.83      175.44      3.15 o 
  -3   1   6      220.78      256.51      4.90 o 
  -1   1   6    13419.60    13335.34     72.51 o 
   1   1   6     1497.85     1269.53     13.08 o 
   3   1   6      774.20      881.68     12.82 o 
   5   1   6     3255.82     3284.99     28.10 o 
   7   1   6      410.85      533.06     20.93 o 
   9   1   6     1845.35     1802.07     25.32 o 
  11   1   6        5.19       23.17     16.00 o 
  13   1   6      129.47      136.72     22.58 o 
  15   1   6       31.27       53.49     18.58 o 
  17   1   6      179.02      211.43     21.03 o 
  19   1   6      354.80      410.12     23.16 o 
  21   1   6        6.51        8.43     21.11 o 
  23   1   6       29.75       22.07     23.98 o 
 -30   2   6        0.40       -1.12     14.65 o 
 -28   2   6       69.88       55.76     14.33 o 
 -26   2   6        4.93        0.62     10.41 o 
 -24   2   6      298.12      293.07     14.67 o 
 -22   2   6        7.04       12.73     11.02 o 
 -20   2   6     1067.37      957.17     24.23 o 
 -18   2   6       41.19       86.91     13.01 o 
 -16   2   6      487.65      419.70     11.81 o 
 -14   2   6        2.78       -0.80      5.56 o 
 -12   2   6      121.86       53.07      5.36 o 
 -10   2   6     5178.32     5039.01     24.04 o 
  -8   2   6        9.05        5.77      2.11 o 
  -6   2   6      511.75      446.38      6.70 o 
  -4   2   6     3601.39     4017.05     50.61 o 
  -2   2   6     2085.31     2434.99     29.54 o 
   0   2   6        4.65       34.90      7.28 o 
   2   2   6     1519.60     1509.51     15.31 o 
   4   2   6      575.95      667.39     12.54 o 
   6   2   6      115.96       96.06     12.22 o 
   8   2   6        1.24       16.11     12.73 o 
  10   2   6      255.26      269.67     16.42 o 
  12   2   6      401.47      498.27     21.45 o 
  14   2   6       22.33       22.84     16.99 o 
  16   2   6       69.14       92.52     18.74 o 
  18   2   6      171.43      203.28     20.48 o 
  20   2   6       38.79       43.75     21.65 o 
  22   2   6       91.61       91.07     27.22 o 
 -31   3   6       56.99       61.62     22.77 o 
 -29   3   6       52.28       43.36     20.19 o 
 -27   3   6        2.27        1.78     13.65 o 
 -25   3   6       41.52       37.78     14.11 o 
 -23   3   6      255.50      246.58     14.59 o 
 -21   3   6       53.96       64.50     12.92 o 
 -19   3   6      272.62      261.59     13.76 o 
 -17   3   6      143.82      175.33     10.60 o 
 -15   3   6        2.18       -3.92      6.58 o 
 -13   3   6      238.83      239.62      7.27 o 
 -11   3   6       17.61       11.90      4.07 o 
  -9   3   6     4579.07     4530.92     23.35 o 
  -7   3   6      194.65      150.58      9.25 o 
  -5   3   6     5687.83     7760.66    156.25 o 
  -3   3   6      328.23      410.78      5.82 o 
  -1   3   6     1024.07     1264.69      9.61 o 
   1   3   6     9669.91    10303.43     64.67 o 
   3   3   6     2698.30     2777.42     23.75 o 
   5   3   6     6854.13     6956.00     49.16 o 
   7   3   6       16.14       16.77     12.82 o 
   9   3   6        9.56       12.05     12.56 o 
  11   3   6      364.60      374.77     19.75 o 
  13   3   6        1.28       -0.80     14.17 o 
  15   3   6      758.75      771.85     22.03 o 
  17   3   6       50.88       37.78     18.79 o 
  19   3   6       21.54       40.34     18.59 o 
  21   3   6       53.82       68.14     19.91 o 
  23   3   6       24.47       16.19     19.77 o 
 -30   4   6       38.70       17.94     15.73 o 
 -28   4   6       78.93       72.62     18.95 o 
 -26   4   6      780.87      825.67     19.54 o 
 -24   4   6      106.22       85.72     12.84 o 
 -22   4   6       98.19      127.88     14.00 o 
 -20   4   6        0.00        4.16     10.88 o 
 -18   4   6     1147.03     1232.92     17.90 o 
 -16   4   6      143.97      139.40     13.59 o 
 -14   4   6     5861.72     5750.35     33.99 o 
 -12   4   6      626.26      629.76      9.66 o 
 -10   4   6        3.51        2.89      3.18 o 
  -8   4   6     2145.86     2388.05     18.30 o 
  -6   4   6     1474.82     1440.44     10.31 o 
  -4   4   6     1232.24     1266.03     20.73 o 
  -2   4   6      499.33      621.91      9.37 o 
   0   4   6      514.52      497.29      7.63 o 
   2   4   6     3042.70     3085.91     20.69 o 
   4   4   6     3371.25     3362.95     24.03 o 
   6   4   6     2890.94     3100.58     25.39 o 
   8   4   6      852.04      784.68     14.15 o 
  10   4   6      118.13      102.38     11.22 o 
  12   4   6       15.66       27.80     10.81 o 
  14   4   6       49.83       28.84     12.04 o 
  16   4   6      743.28      711.91     21.05 o 
  18   4   6       33.83       38.50     14.37 o 
  20   4   6       11.48        6.88     16.29 o 
  22   4   6       12.34       11.12     16.55 o 
 -29   5   6        7.14        9.62     19.18 o 
 -27   5   6      285.19      322.79     32.55 o 
 -25   5   6      353.02      420.55     24.98 o 
 -23   5   6       52.45       32.27     12.60 o 
 -21   5   6      164.23      164.75     12.12 o 
 -19   5   6     3490.86     3448.57     44.87 o 
 -17   5   6        7.67       16.18      8.75 o 
 -15   5   6      298.46      264.48      8.87 o 
 -13   5   6      659.10      552.63      9.14 o 
 -11   5   6      138.39      139.06      6.82 o 
  -9   5   6     1744.00     1932.00     24.15 o 
  -7   5   6        1.18       -0.44      2.99 o 
  -5   5   6      232.67      237.55      3.29 o 
  -3   5   6        7.01       14.25      6.86 o 
  -1   5   6      575.96      648.29     11.45 o 
   1   5   6      489.62      487.41      7.23 o 
   3   5   6       56.91       55.18      7.22 o 
   5   5   6     1043.44     1147.64     21.97 o 
   7   5   6      624.35      604.39     13.76 o 
   9   5   6      912.87      938.03     15.79 o 
  11   5   6       27.13        4.29     10.66 o 
  13   5   6     1599.08     1535.86     22.89 o 
  15   5   6     1202.69     1294.05     23.20 o 
  17   5   6      620.46      571.20     19.97 o 
  19   5   6       14.95       15.20     15.93 o 
  21   5   6        7.45        7.22     15.01 o 
 -28   6   6       59.02       44.60     14.44 o 
 -26   6   6      234.40      239.27     14.97 o 
 -24   6   6        7.49        5.69     11.73 o 
 -22   6   6        0.90        5.23      9.34 o 
 -20   6   6      421.20      426.86     20.96 o 
 -18   6   6      343.18      321.60     11.47 o 
 -16   6   6     1036.04     1034.49     13.91 o 
 -14   6   6       34.53       23.38      6.64 o 
 -12   6   6        3.85        2.15      6.82 o 
 -10   6   6     1936.10     2035.01     19.50 o 
  -8   6   6       49.57       52.72      6.49 o 
  -6   6   6       11.72       11.42      3.63 o 
  -4   6   6      430.23      405.17      5.59 o 
  -2   6   6       25.23       24.27      8.94 o 
   0   6   6       22.51       10.84      7.47 o 
   2   6   6       24.47       10.68      4.84 o 
   4   6   6     1185.50     1230.31     14.80 o 
   6   6   6      304.48      289.70      9.85 o 
   8   6   6      143.78      119.61     13.27 o 
  10   6   6      152.86      136.95     10.25 o 
  12   6   6      194.72      192.32     12.39 o 
  14   6   6       84.86       68.44     15.45 o 
  16   6   6      174.17      125.13     24.16 o 
  18   6   6       81.69       69.42     17.53 o 
  20   6   6        0.30        5.98     14.14 o 
 -27   7   6      236.44      264.00     15.82 o 
 -25   7   6       24.39       34.83     13.21 o 
 -23   7   6      545.17      540.92     15.79 o 
 -21   7   6       35.52       24.48     10.45 o 
 -19   7   6       68.77       83.97     15.60 o 
 -17   7   6       37.59       36.36      7.31 o 
 -15   7   6        5.54        5.05      6.06 o 
 -13   7   6       31.82       45.74     10.71 o 
 -11   7   6       41.88       42.57      7.94 o 
  -9   7   6       60.44       44.34      5.46 o 
  -7   7   6       21.88       27.01      4.42 o 
  -5   7   6     5600.98     5892.47     32.59 o 
  -3   7   6      560.92      479.58      8.26 o 
  -1   7   6     7807.25     8108.68     65.35 o 
   1   7   6     1853.19     1879.86     44.58 o 
   3   7   6       61.27       91.30     14.52 o 
   5   7   6      736.54      670.82     11.37 o 
   7   7   6      264.84      225.00     13.08 o 
   9   7   6      169.86      192.78     10.02 o 
  11   7   6        2.68       -9.98     11.50 o 
  13   7   6       77.57       54.81     18.20 o 
  15   7   6       24.51        3.61     12.50 o 
  17   7   6       57.87       12.40     12.84 o 
  19   7   6       54.25       53.91     24.49 o 
 -24   8   6      253.88      233.02     13.99 o 
 -22   8   6       29.05       31.66     12.29 o 
 -20   8   6      110.53      100.67      9.90 o 
 -18   8   6       25.94       24.91      8.10 o 
 -16   8   6      238.72      290.95     13.09 o 
 -14   8   6        3.55       -6.13      8.47 o 
 -12   8   6      120.44      114.44      7.13 o 
 -10   8   6        7.28       10.56      5.46 o 
  -8   8   6       15.26       17.50      5.05 o 
  -6   8   6       68.74       58.01      6.29 o 
  -4   8   6      713.23      672.03      9.26 o 
  -2   8   6     3999.30     4085.31     29.57 o 
   0   8   6        5.38       10.11     11.40 o 
   2   8   6      722.83      720.98     25.16 o 
   4   8   6      278.23      250.48     15.90 o 
   6   8   6       35.22       23.86     10.16 o 
   8   8   6       29.36       39.36      8.35 o 
  10   8   6       24.50       20.58      9.74 o 
  12   8   6        0.06        0.79      8.59 o 
  14   8   6        1.21       -3.06     13.82 o 
  16   8   6       23.76        5.13     12.40 o 
 -23   9   6       31.56       45.25     15.23 o 
 -21   9   6      131.77      164.52     22.62 o 
 -19   9   6        6.67       -2.53     16.21 o 
 -17   9   6       16.69       30.28     13.19 o 
 -15   9   6       21.82       13.59     11.17 o 
 -13   9   6       78.61      102.22      9.40 o 
 -11   9   6      453.13      463.85     11.82 o 
  -9   9   6       72.16       66.03      6.41 o 
  -7   9   6        0.18       -3.37      4.95 o 
  -5   9   6      424.83      349.50      7.09 o 
  -3   9   6       15.40       11.50      6.37 o 
  -1   9   6      303.32      300.21     11.91 o 
   1   9   6       43.75       37.33     13.52 o 
   3   9   6      138.26      120.72     21.69 o 
   5   9   6      254.94      260.13     16.13 o 
   7   9   6      158.11      168.47     18.23 o 
   9   9   6        8.87       12.85      8.58 o 
  11   9   6        1.96       -0.69      8.62 o 
  13   9   6       52.85       10.03     12.51 o 
  15   9   6        0.17        0.92     11.72 o 
 -20  10   6        0.57      -20.58     22.99 o 
 -18  10   6        5.84        0.00     31.81 o 
 -16  10   6       36.73       25.91     19.78 o 
 -14  10   6       21.96        6.19     12.74 o 
 -12  10   6       17.10       11.74      6.79 o 
 -10  10   6      249.94      245.18      8.19 o 
  -8  10   6        0.53        1.04      4.96 o 
  -6  10   6       64.52       66.35      8.92 o 
  -4  10   6       28.48       25.67      5.34 o 
  -2  10   6        0.60        1.28      4.65 o 
   0  10   6       54.91       52.85     18.41 o 
   2  10   6       30.84       28.00     15.23 o 
   4  10   6        5.84       -0.51     11.78 o 
   6  10   6       21.17        3.53     20.79 o 
   8  10   6       38.41       37.96     14.82 o 
  10  10   6       65.26        0.85     14.93 o 
  12  10   6        0.62        4.65     18.48 o 
 -15  11   6       32.10       28.42     34.49 o 
 -13  11   6        3.53        0.05     20.63 o 
 -11  11   6       48.54       27.63     15.54 o 
  -9  11   6       31.71       16.60     15.95 o 
  -7  11   6       43.73       64.52     21.42 o 
  -5  11   6        6.68        5.12      7.94 o 
  -3  11   6        1.11       -1.12      8.74 o 
  -1  11   6        0.22        1.85      8.90 o 
   1  11   6      267.70      276.11     15.10 o 
   3  11   6      262.79      305.21     18.63 o 
   5  11   6      138.36      217.55     22.55 o 
   7  11   6      274.33      382.71     26.89 o 
  -8  12   6       14.21        2.25     15.14 o 
  -6  12   6      103.92      172.37    110.49 o 
  -4  12   6        7.43        1.91     23.79 o 
  -2  12   6       39.42       -1.45     22.68 o 
   0  12   6        7.92        1.60     10.43 o 
 -31   1   7        3.49        7.68     13.58 o 
 -29   1   7      163.53      132.38     31.74 o 
 -27   1   7       11.62        4.65     11.87 o 
 -25   1   7      760.05      730.34     16.78 o 
 -23   1   7      330.34      342.20     13.53 o 
 -21   1   7      271.74      263.01     11.95 o 
 -19   1   7      198.92      165.47     11.31 o 
 -17   1   7     1071.45     1068.45     14.19 o 
 -15   1   7    10835.75    11628.25     57.20 o 
 -13   1   7     2664.96     2688.08     17.00 o 
 -11   1   7     7110.07     7554.67     34.29 o 
  -9   1   7     9434.23     9563.77     37.14 o 
  -7   1   7      108.24       81.70      4.23 o 
  -5   1   7     5011.61     4725.83     27.17 o 
  -3   1   7    18400.21    17781.22     91.95 o 
  -1   1   7     3771.07     4348.63     28.82 o 
   1   1   7     6291.78     5851.18     42.68 o 
   3   1   7        0.77        4.76      7.30 o 
   5   1   7     3362.71     3027.49     37.16 o 
   7   1   7     1259.37     1399.25     29.31 o 
   9   1   7        4.72       -2.77     12.22 o 
  11   1   7        0.32        3.56     14.17 o 
  13   1   7      899.30      933.56     23.35 o 
  15   1   7        8.34        3.48     15.07 o 
  17   1   7       29.05        9.64     17.57 o 
  19   1   7        0.03        2.18     18.70 o 
  21   1   7      133.84      111.51     23.33 o 
  23   1   7        0.00       18.71     27.59 o 
 -32   2   7      108.98       54.39     21.99 o 
 -30   2   7       12.29       24.10     15.80 o 
 -28   2   7      302.94      302.24     15.04 o 
 -26   2   7        8.33       29.64     11.45 o 
 -24   2   7        0.50        3.79      9.41 o 
 -22   2   7        0.00       -4.58      9.60 o 
 -20   2   7        4.79       -0.43     11.47 o 
 -18   2   7       23.80       40.17     11.21 o 
 -16   2   7      112.17      113.74      9.32 o 
 -14   2   7       39.80       33.70      5.15 o 
 -12   2   7     7598.54     7550.10     35.06 o 
 -10   2   7     9570.52    10114.80     58.14 o 
  -8   2   7      192.39      153.96      3.90 o 
  -6   2   7    25561.60    26231.98    181.67 o 
  -4   2   7       16.52        9.21      1.92 o 
  -2   2   7     1899.62     1856.07     15.79 o 
   0   2   7      509.67      456.50     12.26 o 
   2   2   7     5307.41     5851.03     53.07 o 
   4   2   7      288.45      273.24     10.65 o 
   6   2   7      458.55      392.07     13.30 o 
   8   2   7      763.68      703.77     18.80 o 
  10   2   7      179.27      174.58     18.46 o 
  12   2   7       83.09      107.71     17.29 o 
  14   2   7        0.00       -4.85     14.79 o 
  16   2   7      228.09      272.32     23.78 o 
  18   2   7      318.73      331.40     24.23 o 
  20   2   7       14.96       32.90     20.42 o 
  22   2   7        0.94       14.10     23.53 o 
 -31   3   7       77.11       53.73     21.87 o 
 -29   3   7        6.99        9.31     13.62 o 
 -27   3   7      179.37      203.45     21.96 o 
 -25   3   7        1.93        3.63     11.83 o 
 -23   3   7        0.52       -4.64      9.87 o 
 -21   3   7       13.19        6.44     12.97 o 
 -19   3   7        3.04        1.10     11.38 o 
 -17   3   7      499.00      560.54     12.77 o 
 -15   3   7      461.58      436.29      9.19 o 
 -13   3   7       22.16       19.33      4.74 o 
 -11   3   7     4366.82     4584.32     24.10 o 
  -9   3   7       46.18       74.78      4.11 o 
  -7   3   7     6461.43     6859.42     55.98 o 
  -5   3   7    23183.46    24452.98    363.13 o 
  -3   3   7     3722.48     3325.67     23.63 o 
  -1   3   7     3021.65     2971.68     21.62 o 
   1   3   7    12694.32    12776.56     73.93 o 
   3   3   7       72.36       39.64      9.47 o 
   5   3   7      232.69      275.28     12.34 o 
   7   3   7      415.67      457.31     18.97 o 
   9   3   7      137.90      143.50     16.16 o 
  11   3   7     1614.95     1589.14     32.93 o 
  13   3   7      301.24      363.84     19.67 o 
  15   3   7      394.83      339.32     21.98 o 
  17   3   7      197.04      197.79     20.31 o 
  19   3   7        1.07       -0.68     16.28 o 
  21   3   7       60.89       50.52     18.25 o 
 -30   4   7      489.58      605.24     24.70 o 
 -28   4   7       32.55       38.61     13.97 o 
 -26   4   7       72.74       98.91     14.25 o 
 -24   4   7       31.97       39.38     12.68 o 
 -22   4   7       15.36        3.47      9.54 o 
 -20   4   7    10054.44    10106.77     65.36 o 
 -18   4   7       17.37       32.39      9.75 o 
 -16   4   7     5934.54     5795.31     34.49 o 
 -14   4   7       57.24       41.37      5.61 o 
 -12   4   7      353.22      392.59      6.60 o 
 -10   4   7     2220.02     2362.35     23.17 o 
  -8   4   7     1294.91     1720.44     21.64 o 
  -6   4   7        7.45       -1.05      8.53 o 
  -4   4   7     6889.52     7350.34     42.54 o 
  -2   4   7      450.07      442.58      9.04 o 
   0   4   7      703.62      848.74      8.56 o 
   2   4   7      266.17      292.62      6.80 o 
   4   4   7     5167.08     5088.43     34.07 o 
   6   4   7      738.97      751.46     16.92 o 
   8   4   7      267.71      296.10     17.31 o 
  10   4   7      301.84      318.26     17.20 o 
  12   4   7      851.96      873.91     23.11 o 
  14   4   7      541.67      529.31     20.85 o 
  16   4   7      567.75      541.13     18.48 o 
  18   4   7      622.36      625.06     22.07 o 
  20   4   7        8.04        8.83     15.13 o 
 -29   5   7      164.36      192.88     33.47 o 
 -27   5   7      101.77      136.15     24.71 o 
 -25   5   7       37.71       55.91     13.48 o 
 -23   5   7       39.01       31.32     13.67 o 
 -21   5   7        5.86        9.37      9.04 o 
 -19   5   7      433.17      496.38     17.32 o 
 -17   5   7      427.96      359.99      9.89 o 
 -15   5   7      762.66      771.84     11.13 o 
 -13   5   7     1624.91     1655.68     13.43 o 
 -11   5   7       14.99       21.59      7.24 o 
  -9   5   7      440.45      522.33      8.04 o 
  -7   5   7      760.27      666.05      7.36 o 
  -5   5   7     1202.68     1336.58     14.64 o 
  -3   5   7      658.98      847.79      9.69 o 
  -1   5   7       20.78       46.40      7.35 o 
   1   5   7      928.73     1102.69     11.52 o 
   3   5   7      717.08      754.78     12.01 o 
   5   5   7      176.39      204.56     10.48 o 
   7   5   7      457.39      463.21     11.90 o 
   9   5   7     1483.71     1500.15     21.45 o 
  11   5   7       86.44       86.07     11.41 o 
  13   5   7      280.30      273.14     15.13 o 
  15   5   7       47.62       50.65     13.54 o 
  17   5   7        1.06       14.75     13.68 o 
  19   5   7       24.97       21.57     16.79 o 
 -28   6   7       53.16       73.00     13.71 o 
 -26   6   7       73.04       84.70     12.43 o 
 -24   6   7       24.14        9.33     12.57 o 
 -22   6   7      127.43      128.88     12.24 o 
 -20   6   7      248.74      253.68     12.17 o 
 -18   6   7        0.30        3.50      8.49 o 
 -16   6   7      276.99      296.74      9.48 o 
 -14   6   7      162.20      139.49      9.16 o 
 -12   6   7       26.98       11.92      6.78 o 
 -10   6   7        1.38        0.28      3.18 o 
  -8   6   7     1235.02     1129.01     12.18 o 
  -6   6   7       89.36      105.69      5.26 o 
  -4   6   7       19.71        6.04      6.88 o 
  -2   6   7       18.72       32.72      9.20 o 
   0   6   7      644.19      593.12     12.86 o 
   2   6   7       76.96       66.05      7.55 o 
   4   6   7      111.52      139.19     10.81 o 
   6   6   7     1237.12     1169.14     18.67 o 
   8   6   7        1.54       -0.85      7.13 o 
  10   6   7      736.68      700.99     17.66 o 
  12   6   7       42.19       18.73     10.21 o 
  14   6   7       39.57       27.15     11.61 o 
  16   6   7        4.85        9.37     12.11 o 
  18   6   7       15.03        6.16     13.35 o 
 -27   7   7       34.67       28.48     12.54 o 
 -25   7   7      147.72      176.25     12.81 o 
 -23   7   7      111.51      135.63     15.70 o 
 -21   7   7      171.49      175.00     10.58 o 
 -19   7   7       12.47       29.84      7.88 o 
 -17   7   7      180.98      174.48      9.23 o 
 -15   7   7      865.31      782.59     14.46 o 
 -13   7   7       44.23       33.83      9.91 o 
 -11   7   7     1126.94      982.03     16.37 o 
  -9   7   7      191.72      170.39      8.35 o 
  -7   7   7        1.08        1.40      2.75 o 
  -5   7   7        0.02        1.75      2.75 o 
  -3   7   7       25.11       44.34     14.53 o 
  -1   7   7     6862.83     6914.71     61.31 o 
   1   7   7     1332.84     1346.72     28.80 o 
   3   7   7     1850.23     1787.13     18.33 o 
   5   7   7      246.84      227.16      9.87 o 
   7   7   7      438.20      385.48     10.84 o 
   9   7   7      271.09      252.65     11.37 o 
  11   7   7       47.34       43.92     10.44 o 
  13   7   7       30.15       17.46     12.90 o 
  15   7   7        1.10        2.24     11.43 o 
  17   7   7       49.15        3.43     12.17 o 
 -24   8   7      442.97      492.89     31.76 o 
 -22   8   7      136.02      171.97     11.02 o 
 -20   8   7       23.96       32.54      8.15 o 
 -18   8   7       28.40       50.43     10.56 o 
 -16   8   7      991.62      910.34     17.29 o 
 -14   8   7      287.45      311.44     15.89 o 
 -12   8   7      315.77      291.68      7.84 o 
 -10   8   7      112.75       78.26     12.65 o 
  -8   8   7      152.38      141.80      6.42 o 
  -6   8   7      474.14      434.69      6.89 o 
  -4   8   7      441.64      445.30     12.36 o 
  -2   8   7      847.31      921.13     44.22 o 
   0   8   7      951.26      970.96     20.52 o 
   2   8   7     2314.87     2241.98     32.01 o 
   4   8   7        0.16       -6.17     10.46 o 
   6   8   7      180.85      183.51     11.51 o 
   8   8   7      227.29      223.68     12.20 o 
  10   8   7      131.65      145.21     33.97 o 
  12   8   7      148.14      115.58     30.27 o 
  14   8   7        5.03        3.19     11.16 o 
  16   8   7       12.84        2.71     12.27 o 
 -23   9   7       80.45       76.45     46.24 o 
 -21   9   7        5.66       13.21     22.10 o 
 -19   9   7        0.56       -7.46     10.21 o 
 -17   9   7       93.87      110.33     11.28 o 
 -15   9   7       54.28       28.80      8.41 o 
 -13   9   7       15.70       11.26      5.81 o 
 -11   9   7       50.14       67.50      5.27 o 
  -9   9   7       76.86       71.16      4.81 o 
  -7   9   7       28.45       28.58      4.14 o 
  -5   9   7       23.05       19.05      3.54 o 
  -3   9   7      176.78      189.30      9.88 o 
  -1   9   7       85.21      108.66     17.21 o 
   1   9   7        1.81       -5.48     12.32 o 
   3   9   7       47.07       57.18     21.49 o 
   5   9   7       83.36      135.58     13.64 o 
   7   9   7       26.28       29.79     14.05 o 
   9   9   7       47.04       20.36      9.46 o 
  11   9   7       19.70        3.55      9.03 o 
  13   9   7        1.24       -0.99     10.54 o 
 -20  10   7       86.76       98.47     37.18 o 
 -18  10   7        3.66      -16.46     23.71 o 
 -16  10   7       10.70        6.86     18.64 o 
 -14  10   7        2.87        7.73     20.38 o 
 -12  10   7       33.78       50.62      7.45 o 
 -10  10   7       14.69       12.48      4.76 o 
  -8  10   7        7.80        4.12      4.25 o 
  -6  10   7        1.48        2.43      3.45 o 
  -4  10   7      198.31      198.74      9.18 o 
  -2  10   7       32.62       17.39      8.01 o 
   0  10   7       91.55       60.76     31.70 o 
   2  10   7        1.86       12.75     13.95 o 
   4  10   7       65.16       59.55     26.65 o 
   6  10   7        0.43        5.25     28.80 o 
   8  10   7       39.93       36.22     16.87 o 
  10  10   7        0.33       -4.33     17.10 o 
 -15  11   7       26.29       26.79     23.41 o 
 -13  11   7       25.02       15.93     16.17 o 
 -11  11   7        3.39       24.28     15.63 o 
  -9  11   7        1.62        3.75     14.44 o 
  -7  11   7        9.97       -0.26     17.26 o 
  -5  11   7      128.64      130.21     37.44 o 
  -3  11   7        0.11        0.78      8.26 o 
  -1  11   7        6.08        5.76     10.39 o 
   1  11   7        0.43       -0.34      8.20 o 
   3  11   7        7.88       10.13     14.19 o 
   5  11   7       20.80       30.41     19.97 o 
   7  11   7       35.41        9.37     21.40 o 
  -8  12   7        1.18      -10.87     15.99 o 
  -6  12   7       39.89       -3.69     20.67 o 
  -4  12   7        8.90        2.85     19.65 o 
  -2  12   7        4.79       -6.26     24.62 o 
 -32   0   8       17.55       10.53     19.88 o 
 -30   0   8       31.09       20.07     18.11 o 
 -28   0   8        0.30        0.13     16.23 o 
 -26   0   8       20.91       35.22     15.84 o 
 -24   0   8     2119.14     1980.71     29.89 o 
 -22   0   8       69.67       68.01     14.61 o 
 -20   0   8     1463.26     1458.24     30.27 o 
 -18   0   8        1.71        8.46     10.81 o 
 -16   0   8     9114.34     8849.01     76.05 o 
 -14   0   8      104.52      225.51     12.69 o 
 -12   0   8     2663.68     2893.32     21.40 o 
 -10   0   8     3108.26     2520.17     33.07 o 
  -8   0   8     1720.57     1788.96     16.49 o 
  -6   0   8      386.30      540.65     10.83 o 
  -4   0   8    22138.64    21037.52    126.97 o 
  -2   0   8      978.55      630.00     12.43 o 
   0   0   8     1195.68     1468.22     20.66 o 
   2   0   8        9.10       18.56     10.78 o 
   4   0   8        2.05       -2.59     19.16 o 
   6   0   8       23.30       60.50     18.28 o 
   8   0   8      824.96      835.19     46.45 o 
  10   0   8       37.88       15.59     26.60 o 
  12   0   8        6.49        4.92     26.66 o 
  14   0   8      971.85     1023.00     49.93 o 
  16   0   8        1.13        0.79     26.08 o 
  18   0   8      290.03      311.22     43.18 o 
  20   0   8      662.25      689.68     63.35 o 
  22   0   8        2.22       30.57     33.03 o 
 -31   1   8        7.80        7.57     15.88 o 
 -29   1   8        2.44       11.52     12.74 o 
 -27   1   8       68.42       64.83     12.99 o 
 -25   1   8      132.69      132.28     11.91 o 
 -23   1   8      708.16      660.41     15.32 o 
 -21   1   8       77.54       91.87     10.64 o 
 -19   1   8      401.64      387.08     11.26 o 
 -17   1   8      533.64      623.34     10.77 o 
 -15   1   8      951.93     1013.94     10.85 o 
 -13   1   8     5675.56     6149.43     29.57 o 
 -11   1   8     2227.41     1967.59     12.38 o 
  -9   1   8     1821.98     1753.03     12.99 o 
  -7   1   8      291.46      344.37      4.13 o 
  -5   1   8      524.04      453.98      6.05 o 
  -3   1   8    10796.64    10687.23     60.22 o 
  -1   1   8    12780.46    13596.11     76.43 o 
   1   1   8     1208.88     1283.60     14.45 o 
   3   1   8     1690.36     1450.91     17.99 o 
   5   1   8      261.45      192.18     12.30 o 
   7   1   8      185.46      213.97     17.25 o 
   9   1   8     1344.21     1400.98     27.44 o 
  11   1   8       16.70       13.13     21.62 o 
  13   1   8      196.30      202.10     26.64 o 
  15   1   8      287.00      303.80     20.34 o 
  17   1   8      379.69      396.45     25.26 o 
  19   1   8       10.86        3.70     19.74 o 
  21   1   8        8.61       15.34     21.69 o 
 -32   2   8       14.19       23.82     14.46 o 
 -30   2   8      196.88      220.61     15.13 o 
 -28   2   8        0.52       -0.52     11.39 o 
 -26   2   8      506.26      563.17     15.88 o 
 -24   2   8        2.24        6.67      9.25 o 
 -22   2   8      322.74      296.11     12.73 o 
 -20   2   8       68.70       82.89      9.32 o 
 -18   2   8      382.78      400.05     12.81 o 
 -16   2   8      364.78      347.16     11.86 o 
 -14   2   8       30.65       31.17      4.70 o 
 -12   2   8      235.22      158.14      6.78 o 
 -10   2   8     2006.75     2189.52     16.47 o 
  -8   2   8      192.70      156.69      3.44 o 
  -6   2   8     1281.98     1252.56     10.02 o 
  -4   2   8     5948.27     7024.41     35.28 o 
  -2   2   8      846.70     1095.20     12.95 o 
   0   2   8     3617.65     3636.58     33.63 o 
   2   2   8      365.41      361.76     11.02 o 
   4   2   8      301.43      285.84     12.62 o 
   6   2   8     1364.38     1412.26     27.24 o 
   8   2   8       86.04       82.18     14.25 o 
  10   2   8     1894.60     1830.73     29.47 o 
  12   2   8      298.75      317.33     22.69 o 
  14   2   8       56.87       36.59     16.54 o 
  16   2   8      435.05      422.69     23.72 o 
  18   2   8       77.90      103.40     22.44 o 
  20   2   8      103.20       93.66     27.75 o 
 -31   3   8      124.98       75.41     21.47 o 
 -29   3   8       14.62       -0.66     10.95 o 
 -27   3   8      278.39      316.49     14.36 o 
 -25   3   8        0.63        4.21      9.53 o 
 -23   3   8       27.26        8.59     10.20 o 
 -21   3   8       36.22       51.38     12.16 o 
 -19   3   8      677.74      641.72     14.27 o 
 -17   3   8      122.25      144.64      8.53 o 
 -15   3   8       62.35       80.53      5.66 o 
 -13   3   8     1578.60     1531.53     17.02 o 
 -11   3   8        1.21       14.41      2.92 o 
  -9   3   8     6471.59     6640.68     40.74 o 
  -7   3   8      875.59     1018.11     11.14 o 
  -5   3   8     2371.64     2230.46     14.74 o 
  -3   3   8     2163.80     1980.61     15.34 o 
  -1   3   8     1193.98     1044.58     17.70 o 
   1   3   8     6459.70     6480.05     46.09 o 
   3   3   8     2087.49     2138.02     22.82 o 
   5   3   8      513.77      508.37     14.84 o 
   7   3   8      127.14      135.35     15.09 o 
   9   3   8      417.04      398.11     19.42 o 
  11   3   8       10.16        4.17     13.57 o 
  13   3   8        1.75        2.37     15.66 o 
  15   3   8      414.39      407.88     21.47 o 
  17   3   8      156.46      189.26     22.81 o 
  19   3   8        0.36       15.45     19.17 o 
  21   3   8      126.12      102.84     24.14 o 
 -30   4   8       89.05       70.80     22.32 o 
 -28   4   8       18.74        9.56     12.16 o 
 -26   4   8        1.42       13.66     12.54 o 
 -24   4   8        2.84        4.36     10.84 o 
 -22   4   8        0.75        0.29      9.26 o 
 -20   4   8     7922.76     7880.14     54.44 o 
 -18   4   8       75.68       58.70      8.95 o 
 -16   4   8      211.51      200.99      8.08 o 
 -14   4   8      139.20      139.98      8.11 o 
 -12   4   8        1.91        4.76      3.25 o 
 -10   4   8     1271.09     1333.83     17.89 o 
  -8   4   8     4228.75     4513.82     47.10 o 
  -6   4   8       18.99       41.72     12.60 o 
  -4   4   8     2235.79     2099.95     15.68 o 
  -2   4   8        0.29       -3.10      7.48 o 
   0   4   8     1748.02     1796.52     13.61 o 
   2   4   8     2809.53     3079.47     21.96 o 
   4   4   8      205.86      167.39     12.60 o 
   6   4   8     2029.99     2002.21     26.51 o 
   8   4   8      529.23      522.96     24.39 o 
  10   4   8      222.19      198.42     16.90 o 
  12   4   8      193.62      206.20     18.41 o 
  14   4   8      373.20      376.29     23.14 o 
  16   4   8      120.32      122.81     15.17 o 
  18   4   8       14.16       -1.66     14.26 o 
  20   4   8       53.57       29.69     16.66 o 
 -29   5   8       11.63       16.74     13.65 o 
 -27   5   8       30.67       58.85     12.60 o 
 -25   5   8      247.40      255.90     14.45 o 
 -23   5   8     1353.89     1344.27     22.90 o 
 -21   5   8      432.59      425.77     12.47 o 
 -19   5   8     9991.59     9914.94     63.12 o 
 -17   5   8     1125.66     1063.88     13.62 o 
 -15   5   8      103.24      121.73      6.80 o 
 -13   5   8      257.84      223.80      6.23 o 
 -11   5   8       83.07       91.63      2.68 o 
  -9   5   8     2508.27     2703.15     23.43 o 
  -7   5   8      141.01      196.08     12.86 o 
  -5   5   8       50.59       46.78      7.02 o 
  -3   5   8      196.24      236.05      8.37 o 
  -1   5   8     3426.85     3618.55     32.42 o 
   1   5   8     7700.12     7910.34     44.85 o 
   3   5   8    12066.07    12484.92     75.74 o 
   5   5   8     3780.97     3866.47     29.59 o 
   7   5   8      190.79      178.07     12.81 o 
   9   5   8        0.55        7.09      9.61 o 
  11   5   8      535.52      563.44     14.95 o 
  13   5   8      400.95      397.53     19.63 o 
  15   5   8       20.04       35.83     13.01 o 
  17   5   8       24.53       32.16     14.17 o 
  19   5   8       15.57       -6.71     14.43 o 
 -28   6   8      107.73       95.17     13.23 o 
 -26   6   8        3.01        0.01     10.32 o 
 -24   6   8      148.76      159.87     13.54 o 
 -22   6   8      252.75      236.10     12.22 o 
 -20   6   8     1465.59     1504.64     17.96 o 
 -18   6   8      827.73      891.83     12.98 o 
 -16   6   8       64.53       70.82      6.32 o 
 -14   6   8      478.42      379.21     12.16 o 
 -12   6   8      189.13      206.76      6.93 o 
 -10   6   8       82.03       80.15     14.33 o 
  -8   6   8        0.01        0.55      1.72 o 
  -6   6   8     1540.97     1600.77     14.06 o 
  -4   6   8      622.03      642.49     14.99 o 
  -2   6   8      347.95      310.22      9.97 o 
   0   6   8        6.89       11.56      8.41 o 
   2   6   8     1648.57     1661.84     22.85 o 
   4   6   8      167.34      144.72      8.12 o 
   6   6   8     2087.66     2183.34     23.11 o 
   8   6   8      378.16      432.96     13.44 o 
  10   6   8       45.74       55.94     10.40 o 
  12   6   8        1.45       -5.60     10.63 o 
  14   6   8       17.91        7.34     14.13 o 
  16   6   8       45.90        7.69     15.17 o 
  18   6   8        1.53        4.67     16.85 o 
 -27   7   8       36.37       30.33     11.45 o 
 -25   7   8       15.48       26.79      9.96 o 
 -23   7   8       19.02       19.19      8.76 o 
 -21   7   8       44.85       29.08      7.81 o 
 -19   7   8       40.43       30.89      6.65 o 
 -17   7   8       85.99      107.19     12.01 o 
 -15   7   8      980.15      942.32     16.37 o 
 -13   7   8        0.26       -1.11      5.06 o 
 -11   7   8       84.77       85.10      5.73 o 
  -9   7   8        5.19        9.19      3.01 o 
  -7   7   8      991.54     1015.28     11.49 o 
  -5   7   8      419.80      461.57      9.97 o 
  -3   7   8      218.53      252.24     15.35 o 
  -1   7   8     1890.20     1850.32     27.68 o 
   1   7   8       91.90       97.74     13.74 o 
   3   7   8        6.06       13.12      7.30 o 
   5   7   8      496.28      477.93     11.01 o 
   7   7   8       10.91        4.96      8.99 o 
   9   7   8       14.07       10.27     10.56 o 
  11   7   8        0.00        7.85      9.27 o 
  13   7   8        0.73       -3.49     10.06 o 
  15   7   8        5.30        5.27     12.18 o 
  17   7   8       11.53       -1.12     12.39 o 
 -24   8   8      103.35      136.95     26.84 o 
 -22   8   8      418.41      496.15     24.30 o 
 -20   8   8       56.66       67.03     14.03 o 
 -18   8   8      233.72      186.20     22.35 o 
 -16   8   8      116.87      122.77     15.48 o 
 -14   8   8      802.36      701.13     11.78 o 
 -12   8   8      266.20      245.90      6.93 o 
 -10   8   8       84.10       86.96      4.61 o 
  -8   8   8       24.13       28.27      2.51 o 
  -6   8   8      257.31      277.44      7.95 o 
  -4   8   8     2122.29     2274.78     24.29 o 
  -2   8   8     1089.23     1101.68     22.97 o 
   0   8   8     2024.42     2037.72     27.88 o 
   2   8   8       81.30       77.47     13.42 o 
   4   8   8      124.56      158.20     23.14 o 
   6   8   8        0.42        2.91      6.28 o 
   8   8   8       72.05       58.46     11.31 o 
  10   8   8       52.73       35.53     10.34 o 
  12   8   8       48.68       27.62     18.76 o 
  14   8   8        6.07       12.67     11.17 o 
 -23   9   8       78.63       87.08     28.48 o 
 -21   9   8       91.87      125.09     26.46 o 
 -19   9   8       10.48       19.66     15.93 o 
 -17   9   8      151.40      170.08     38.44 o 
 -15   9   8       99.36       87.53      7.25 o 
 -13   9   8      170.20      189.63     14.76 o 
 -11   9   8       51.10       53.49     10.31 o 
  -9   9   8      351.86      369.37     20.23 o 
  -7   9   8       19.67       22.81      5.46 o 
  -5   9   8        0.09       -1.17      6.07 o 
  -3   9   8        7.97        5.63      6.34 o 
  -1   9   8      287.63      316.61     17.01 o 
   1   9   8        1.01        6.55     11.84 o 
   3   9   8        3.76        4.11     15.45 o 
   5   9   8      357.99      426.43     19.56 o 
   7   9   8      170.86      176.37     36.93 o 
   9   9   8      317.83      446.62     29.81 o 
  11   9   8       94.01        1.30     15.12 o 
 -20  10   8        4.92       42.45     46.87 o 
 -18  10   8       45.51       52.21     22.86 o 
 -16  10   8       21.84       19.93     20.62 o 
 -14  10   8      251.15      311.21     30.82 o 
 -12  10   8        1.73        5.46     17.07 o 
 -10  10   8       19.32       13.26     19.64 o 
  -8  10   8        0.47       -3.48      6.17 o 
  -6  10   8        0.12        5.33      8.50 o 
  -4  10   8       83.02       87.41      8.72 o 
  -2  10   8        6.86        6.38      7.33 o 
   0  10   8       19.22       20.01     11.68 o 
   2  10   8        6.04        7.85     13.84 o 
   4  10   8       12.38       13.60     14.61 o 
   6  10   8       50.91       43.74     26.73 o 
   8  10   8      108.26       59.84     22.54 o 
 -15  11   8       39.53       64.86     39.81 o 
 -13  11   8       21.19       17.69     16.95 o 
 -11  11   8       17.23       38.85     16.44 o 
  -9  11   8       13.72       31.50     33.49 o 
  -7  11   8       26.77       13.47     24.28 o 
  -5  11   8      253.39      318.72     39.08 o 
  -3  11   8        0.24        0.12     16.68 o 
  -1  11   8        1.74        4.14      9.36 o 
   1  11   8        6.57        4.86      9.30 o 
   3  11   8       40.32       37.16     18.07 o 
   5  11   8        8.78        6.54     18.90 o 
 -33   1   9       48.37       47.21     16.18 o 
 -31   1   9        6.89        1.38     11.29 o 
 -29   1   9       81.19       40.80     13.10 o 
 -27   1   9       20.82       21.69     11.68 o 
 -25   1   9      353.95      294.04     13.07 o 
 -23   1   9      512.49      446.04     14.67 o 
 -21   1   9      456.70      401.34     11.41 o 
 -19   1   9      220.10      201.72      9.73 o 
 -17   1   9     1308.50     1372.76     15.32 o 
 -15   1   9     1410.28     1471.75     12.56 o 
 -13   1   9      660.33      749.87      8.08 o 
 -11   1   9      967.04      829.51      8.18 o 
  -9   1   9     1099.79     1055.06      7.87 o 
  -7   1   9    10314.95    10625.98     62.23 o 
  -5   1   9     7463.81     7905.11     40.56 o 
  -3   1   9    21797.13    23685.24    125.62 o 
  -1   1   9       41.12        2.25      6.23 o 
   1   1   9        0.22        1.22      6.61 o 
   3   1   9     1650.14     1607.64     19.65 o 
   5   1   9      347.14      359.83     15.30 o 
   7   1   9      165.97      267.87     17.11 o 
   9   1   9      506.25      494.97     19.12 o 
  11   1   9        5.50       -7.12     15.00 o 
  13   1   9      138.41      170.15     25.93 o 
  15   1   9        7.37        5.05     16.48 o 
  17   1   9      117.71       86.09     42.32 o 
  19   1   9      132.49       99.67     28.85 o 
  21   1   9       28.46       21.02     22.89 o 
 -32   2   9       97.92       84.36     15.94 o 
 -30   2   9       96.90       84.65     15.33 o 
 -28   2   9      150.05      138.66     15.24 o 
 -26   2   9      358.94      323.33     13.07 o 
 -24   2   9      473.11      445.50     13.58 o 
 -22   2   9       50.64       49.29      9.42 o 
 -20   2   9       67.39       77.88     11.06 o 
 -18   2   9      762.19      787.87     11.66 o 
 -16   2   9      417.74      449.98      9.30 o 
 -14   2   9      668.08      775.91      9.27 o 
 -12   2   9     1093.42     1083.09      9.01 o 
 -10   2   9     1756.90     1908.54     11.35 o 
  -8   2   9     4269.29     4604.47     20.55 o 
  -6   2   9     6843.91     7870.02     67.84 o 
  -4   2   9    25309.34    28180.79    129.81 o 
  -2   2   9      179.26      225.13      8.35 o 
   0   2   9     1026.13     1018.70     12.96 o 
   2   2   9        0.60        2.89      9.06 o 
   4   2   9        0.15       -1.11      8.74 o 
   6   2   9      717.69      737.28     17.60 o 
   8   2   9        4.30        2.66     13.93 o 
  10   2   9      162.58      157.84     16.55 o 
  12   2   9      256.91      293.77     18.18 o 
  14   2   9      186.96      165.11     20.37 o 
  16   2   9       16.65       26.76     21.92 o 
  18   2   9      151.94      200.44     24.05 o 
  20   2   9        1.10        0.69     19.28 o 
 -31   3   9        0.05        0.36     12.37 o 
 -29   3   9      324.37      318.56     15.48 o 
 -27   3   9      396.70      339.71     14.20 o 
 -25   3   9      101.66       72.29     13.58 o 
 -23   3   9        6.22        8.86      9.06 o 
 -21   3   9        5.20        8.41      8.46 o 
 -19   3   9       86.02       81.51      7.89 o 
 -17   3   9      399.67      426.83      8.47 o 
 -15   3   9     2013.53     2040.85     14.49 o 
 -13   3   9     1576.82     1592.96     11.29 o 
 -11   3   9     4105.56     4111.96     28.82 o 
  -9   3   9     3980.99     4374.97     29.29 o 
  -7   3   9     2153.10     2138.20     35.44 o 
  -5   3   9      969.39     1153.94     14.06 o 
  -3   3   9     1040.17      920.54      9.09 o 
  -1   3   9      136.18       95.09      8.17 o 
   1   3   9      268.74      280.42     10.08 o 
   3   3   9      870.47      815.67     15.52 o 
   5   3   9      122.58      108.86     15.25 o 
   7   3   9        7.27        6.14     13.49 o 
   9   3   9      225.58      238.36     16.76 o 
  11   3   9       49.46       55.91     15.31 o 
  13   3   9     1391.01     1442.25     31.65 o 
  15   3   9       57.01       75.56     19.83 o 
  17   3   9      245.34      236.08     22.24 o 
  19   3   9       16.27       21.64     22.39 o 
 -30   4   9      606.48      737.96     22.59 o 
 -28   4   9       27.60       31.66     12.22 o 
 -26   4   9       66.52       92.12     10.68 o 
 -24   4   9        1.80       -1.36      8.10 o 
 -22   4   9        3.36       -0.62      7.06 o 
 -20   4   9      394.54      412.61     13.48 o 
 -18   4   9       67.63       64.25      6.77 o 
 -16   4   9       92.12       92.65      5.21 o 
 -14   4   9     1911.21     1820.53     13.34 o 
 -12   4   9     1555.57     1574.99     17.29 o 
 -10   4   9      250.48      351.33     19.11 o 
  -8   4   9     9898.94    10425.49    119.61 o 
  -6   4   9      309.17      279.03     16.46 o 
  -4   4   9      225.63      248.41      6.84 o 
  -2   4   9       17.26       24.84      5.64 o 
   0   4   9      384.38      412.17      6.81 o 
   2   4   9     1271.69     1160.94     18.38 o 
   4   4   9       80.92       92.03     12.35 o 
   6   4   9      431.73      412.77     19.95 o 
   8   4   9       42.41       54.83     14.86 o 
  10   4   9      147.15      185.05     21.42 o 
  12   4   9     1067.34     1024.18     24.90 o 
  14   4   9      989.75     1069.01     27.47 o 
  16   4   9      860.32      746.70     30.48 o 
  18   4   9       13.03       10.60     16.85 o 
 -29   5   9      156.99      177.42     13.04 o 
 -27   5   9      310.30      308.80     13.82 o 
 -25   5   9       48.58       47.85     11.59 o 
 -23   5   9      346.65      414.91     14.60 o 
 -21   5   9       59.14       69.05      8.95 o 
 -19   5   9      353.71      377.48     10.49 o 
 -17   5   9       23.82       52.63      8.74 o 
 -15   5   9      259.90      281.61      6.14 o 
 -13   5   9      474.88      542.73     11.61 o 
 -11   5   9     1194.75     1193.77     23.25 o 
  -9   5   9      758.50      763.30      8.66 o 
  -7   5   9     2410.97     2399.53     32.61 o 
  -5   5   9      539.80      482.77      8.83 o 
  -3   5   9      646.01      575.85     14.11 o 
  -1   5   9     4062.31     3796.41     34.36 o 
   1   5   9      683.08      662.09     10.21 o 
   3   5   9       25.74       28.53      9.08 o 
   5   5   9      612.65      568.11     15.40 o 
   7   5   9      559.44      572.10     16.24 o 
   9   5   9       56.57       38.71     10.68 o 
  11   5   9      128.92      121.65     19.67 o 
  13   5   9      191.46      158.90     25.45 o 
  15   5   9      130.86       76.73     31.88 o 
  17   5   9        0.64        0.38     13.01 o 
 -28   6   9      121.34      104.57     14.96 o 
 -26   6   9      389.10      396.15     16.89 o 
 -24   6   9      774.91      760.64     23.00 o 
 -22   6   9      438.50      427.59     14.83 o 
 -20   6   9     1603.75     1674.50     19.69 o 
 -18   6   9      647.29      691.10     10.07 o 
 -16   6   9     2571.83     2508.78     26.06 o 
 -14   6   9      759.31      659.61      7.52 o 
 -12   6   9     1115.90     1055.27     26.38 o 
 -10   6   9      295.18      296.93     19.11 o 
  -8   6   9      238.78      251.18     15.94 o 
  -6   6   9       24.99       25.72      4.02 o 
  -4   6   9      637.20      774.62     14.06 o 
  -2   6   9     2036.50     1976.41     22.16 o 
   0   6   9      338.11      385.69     14.91 o 
   2   6   9     3259.40     3164.99     28.04 o 
   4   6   9      442.22      412.16      9.97 o 
   6   6   9      762.64      752.61     14.40 o 
   8   6   9       10.44        9.48      8.67 o 
  10   6   9       81.20       73.59     11.44 o 
  12   6   9       27.08        6.28     12.32 o 
  14   6   9      152.01       21.16     25.02 o 
  16   6   9        7.08        6.78     13.44 o 
 -27   7   9       14.87       12.77     10.15 o 
 -25   7   9        0.10        6.21      9.87 o 
 -23   7   9      345.34      340.32     12.48 o 
 -21   7   9       54.82       48.71      9.37 o 
 -19   7   9      896.93      822.64     24.91 o 
 -17   7   9       33.12       28.04      8.15 o 
 -15   7   9     1199.30     1199.89     23.13 o 
 -13   7   9      394.88      334.26     30.49 o 
 -11   7   9      274.75      204.80     19.35 o 
  -9   7   9      153.14      134.48     16.59 o 
  -7   7   9       11.14       11.36      4.21 o 
  -5   7   9       91.36       87.87      5.02 o 
  -3   7   9      952.65      932.74     25.18 o 
  -1   7   9      963.21     1123.35     18.91 o 
   1   7   9      412.54      367.74     13.09 o 
   3   7   9      205.48      200.40     13.31 o 
   5   7   9      110.25      112.85      8.97 o 
   7   7   9      282.31      270.92      9.98 o 
   9   7   9       40.55       35.10     11.12 o 
  11   7   9       91.14       35.28     18.55 o 
  13   7   9       43.17        9.45     11.75 o 
  15   7   9       87.88       17.02     14.93 o 
 -24   8   9      325.42      422.30     33.20 o 
 -22   8   9        5.01       10.97     31.20 o 
 -20   8   9       37.81       39.70     12.06 o 
 -18   8   9       43.66       46.97      7.77 o 
 -16   8   9      332.42      293.38      6.01 o 
 -14   8   9     1218.67     1089.02     38.28 o 
 -12   8   9      208.89      145.37     12.56 o 
 -10   8   9       16.12       10.31      2.40 o 
  -8   8   9      313.11      292.94     10.92 o 
  -6   8   9      195.48      203.39      7.15 o 
  -4   8   9      805.65      780.18     16.19 o 
  -2   8   9        6.86       19.13     10.16 o 
   0   8   9        5.71       11.99     14.33 o 
   2   8   9       25.87       18.86     10.07 o 
   4   8   9        9.15       11.19     11.25 o 
   6   8   9        7.33        6.88      8.12 o 
   8   8   9        2.78        4.66      7.58 o 
  10   8   9      363.82      307.54     14.79 o 
  12   8   9       21.26       19.99     10.72 o 
  14   8   9        9.02        5.93     11.48 o 
 -23   9   9      102.27      118.96     29.00 o 
 -21   9   9      103.25      126.88     40.31 o 
 -19   9   9        0.94        1.30     17.07 o 
 -17   9   9       14.02       35.35     27.40 o 
 -15   9   9       44.99       58.05     20.77 o 
 -13   9   9       32.53       35.78      7.96 o 
 -11   9   9        0.06        2.11      2.18 o 
  -9   9   9       90.60       94.64      6.64 o 
  -7   9   9      167.64      190.95      6.88 o 
  -5   9   9        0.13        0.52      4.83 o 
  -3   9   9      272.36      292.72      9.75 o 
  -1   9   9       30.08       34.49     11.59 o 
   1   9   9       72.22       85.97     13.48 o 
   3   9   9       29.08       39.24     11.26 o 
   5   9   9      140.28      152.92     22.99 o 
   7   9   9       27.86       32.94     15.85 o 
   9   9   9      134.69       98.76     37.64 o 
  11   9   9        1.12        1.34     15.95 o 
 -20  10   9       45.41       55.16     28.74 o 
 -18  10   9       13.65       14.91     22.21 o 
 -16  10   9      328.54      396.26     27.29 o 
 -14  10   9       47.00       22.45     16.65 o 
 -12  10   9      206.81      210.33     18.94 o 
 -10  10   9       50.59        9.07     15.19 o 
  -8  10   9        0.27        4.74     14.24 o 
  -6  10   9       97.41       77.76     12.57 o 
  -4  10   9       25.77       25.53      6.80 o 
  -2  10   9       62.77       35.16     16.56 o 
   0  10   9        6.58        8.22     11.49 o 
   2  10   9       37.74       32.97     17.29 o 
   4  10   9       30.59       44.71     18.74 o 
   6  10   9      158.51      153.32     16.52 o 
   8  10   9       63.50       85.33     29.96 o 
 -15  11   9        0.13       -5.58     18.35 o 
 -13  11   9       32.20       26.20     17.52 o 
 -11  11   9        8.25       10.47     16.16 o 
  -9  11   9        0.05       -9.76     21.12 o 
  -7  11   9       70.04       78.91     23.83 o 
  -5  11   9       11.38       16.93     21.49 o 
  -3  11   9       56.58       54.11     27.52 o 
  -1  11   9        3.99        0.56     18.72 o 
   1  11   9       28.27        3.45     13.01 o 
   3  11   9        7.85      -11.03     17.28 o 
 -32   0  10       16.20       -4.52     17.82 o 
 -30   0  10        9.19       17.04     16.94 o 
 -28   0  10        1.24        2.83     16.06 o 
 -26   0  10     1378.33     1310.10     37.26 o 
 -24   0  10       35.97       15.42     13.01 o 
 -22   0  10      186.77      223.13     23.20 o 
 -20   0  10       13.74       -0.31     11.27 o 
 -18   0  10      416.13      323.53     14.38 o 
 -16   0  10     1516.56     1250.90     16.86 o 
 -14   0  10     6934.83     7561.14     47.81 o 
 -12   0  10      134.04      178.37      8.21 o 
 -10   0  10    10569.94     9229.57     62.31 o 
  -8   0  10      207.53      290.05     11.22 o 
  -6   0  10       73.13      153.19      9.40 o 
  -4   0  10    10983.13    11465.20     92.20 o 
  -2   0  10      824.23      853.02     16.07 o 
   0   0  10      604.11      666.07     16.43 o 
   2   0  10      275.15      260.25     17.80 o 
   4   0  10      360.01      273.21     23.69 o 
   6   0  10     2088.20     1984.63     40.27 o 
   8   0  10       69.08       75.50     21.42 o 
  10   0  10      892.43      910.65     76.05 o 
  12   0  10      636.60      638.36     30.27 o 
  14   0  10       46.04       36.85     29.12 o 
  16   0  10       77.18       20.85     33.21 o 
  18   0  10      403.01      430.39     44.28 o 
  20   0  10        1.74       21.03     31.83 o 
 -33   1  10       29.96       27.63     14.16 o 
 -31   1  10      211.36      252.53     16.42 o 
 -29   1  10       78.94      104.99     16.55 o 
 -27   1  10        0.69       -5.49     11.57 o 
 -25   1  10      972.21      975.18     17.24 o 
 -23   1  10      130.06      146.42      9.99 o 
 -21   1  10        0.72       -0.04      6.94 o 
 -19   1  10       10.86       21.78      7.47 o 
 -17   1  10      395.30      410.51      8.89 o 
 -15   1  10       80.95      102.37      5.62 o 
 -13   1  10      131.06      120.25      6.79 o 
 -11   1  10      994.19      997.15      8.99 o 
  -9   1  10      665.70      567.33      5.63 o 
  -7   1  10     4534.50     5150.40     32.22 o 
  -5   1  10      158.76      162.66      4.80 o 
  -3   1  10     1813.34     1752.60     15.89 o 
  -1   1  10      307.24      231.45      9.67 o 
   1   1  10     2572.55     2752.55     25.07 o 
   3   1  10      222.63      281.09     13.71 o 
   5   1  10      124.16      113.26     13.22 o 
   7   1  10      199.30      239.85     15.99 o 
   9   1  10      226.90      283.03     21.77 o 
  11   1  10       23.28       27.97     18.14 o 
  13   1  10      272.69      300.62     21.57 o 
  15   1  10        5.95        6.60     17.01 o 
  17   1  10      273.79      286.60     23.31 o 
  19   1  10       76.53       64.79     23.04 o 
 -32   2  10        4.07       -5.35     12.37 o 
 -30   2  10       17.80       15.03     12.67 o 
 -28   2  10       53.21       50.12     12.12 o 
 -26   2  10       51.72       34.88     11.65 o 
 -24   2  10      250.20      234.35     11.34 o 
 -22   2  10      235.21      236.43     11.92 o 
 -20   2  10      403.79      365.29      9.85 o 
 -18   2  10      142.43      166.39      8.02 o 
 -16   2  10     1813.56     1920.10     13.86 o 
 -14   2  10      812.50      977.58      9.27 o 
 -12   2  10        5.25        6.09      3.95 o 
 -10   2  10      105.48      133.98      3.46 o 
  -8   2  10     3528.15     3488.33     19.73 o 
  -6   2  10      102.70       91.25      3.89 o 
  -4   2  10     9915.64    10934.40     54.76 o 
  -2   2  10      857.80      840.07     11.23 o 
   0   2  10      329.89      325.26     11.03 o 
   2   2  10     1141.70     1185.60     24.80 o 
   4   2  10       11.99       11.36     10.85 o 
   6   2  10      291.93      306.67     16.75 o 
   8   2  10      591.89      562.63     22.74 o 
  10   2  10       24.01       29.04     17.47 o 
  12   2  10       96.94      119.17     17.19 o 
  14   2  10       62.00       46.06     22.87 o 
  16   2  10       84.92       65.45     19.63 o 
  18   2  10       41.29       30.97     21.08 o 
 -31   3  10       14.41       24.57     12.42 o 
 -29   3  10       52.00       50.42     13.21 o 
 -27   3  10      244.62      251.84     13.27 o 
 -25   3  10      173.26      176.29     11.52 o 
 -23   3  10       11.67       20.76      8.76 o 
 -21   3  10        4.60        3.17      7.56 o 
 -19   3  10      196.07      219.44      8.39 o 
 -17   3  10      110.17      110.20      6.65 o 
 -15   3  10        0.11        0.04      5.05 o 
 -13   3  10     3297.21     3630.94     22.86 o 
 -11   3  10      170.52      157.56      6.76 o 
  -9   3  10     4342.53     4477.95     47.13 o 
  -7   3  10      960.41      799.51     19.59 o 
  -5   3  10      295.95      270.45      4.09 o 
  -3   3  10     1370.30     1334.79     14.10 o 
  -1   3  10      432.39      416.26     13.54 o 
   1   3  10     1023.25      962.85     17.92 o 
   3   3  10      377.99      407.09     13.92 o 
   5   3  10      915.10      898.40     18.97 o 
   7   3  10      298.84      290.15     16.54 o 
   9   3  10      583.43      522.00     18.38 o 
  11   3  10       54.88       74.73     16.41 o 
  13   3  10       58.18       74.48     18.30 o 
  15   3  10       61.87       89.49     20.48 o 
  17   3  10       40.77       19.20     21.83 o 
  19   3  10        7.30       23.53     23.47 o 
 -30   4  10      223.60      282.22     16.08 o 
 -28   4  10       20.89       16.12     13.07 o 
 -26   4  10       28.12       35.07      9.75 o 
 -24   4  10      618.04      630.86     12.55 o 
 -22   4  10     1771.10     1831.85     18.60 o 
 -20   4  10      979.85     1021.88     15.41 o 
 -18   4  10     5623.60     5445.56     30.97 o 
 -16   4  10       12.05        9.43      5.30 o 
 -14   4  10       74.85       88.99      5.44 o 
 -12   4  10      198.15      140.13      9.20 o 
 -10   4  10      772.92      725.17     10.11 o 
  -8   4  10      119.86       94.59     10.92 o 
  -6   4  10      195.43      186.52      6.81 o 
  -4   4  10     1574.59     1483.76     13.97 o 
  -2   4  10       13.18        6.86      2.68 o 
   0   4  10      130.80      126.48     10.76 o 
   2   4  10      400.07      387.93     13.35 o 
   4   4  10     1364.84     1355.94     29.58 o 
   6   4  10       86.46       89.08     13.94 o 
   8   4  10      353.92      450.18     17.19 o 
  10   4  10      135.21      143.94     18.12 o 
  12   4  10      198.96      224.68     20.47 o 
  14   4  10        8.65       11.43     19.51 o 
  16   4  10       15.33       11.64     17.94 o 
  18   4  10       81.06       69.31     19.37 o 
 -29   5  10       58.42       58.28     11.81 o 
 -27   5  10       10.58       12.19      9.92 o 
 -25   5  10      358.44      356.18     12.98 o 
 -23   5  10      204.89      207.51     10.33 o 
 -21   5  10      488.24      483.54     12.50 o 
 -19   5  10     4977.37     4822.17     28.88 o 
 -17   5  10      261.91      275.70      6.03 o 
 -15   5  10        0.84        1.33      7.00 o 
 -13   5  10      648.87      574.26     16.36 o 
 -11   5  10      835.36      879.44     13.92 o 
  -9   5  10       17.68       10.12     11.05 o 
  -7   5  10      592.22      643.95     23.17 o 
  -5   5  10      524.01      548.92      7.22 o 
  -3   5  10        9.60       15.11      6.74 o 
  -1   5  10      900.26      860.49     19.45 o 
   1   5  10        1.50        4.13      4.32 o 
   3   5  10      196.58      157.19     10.19 o 
   5   5  10      183.45      209.95      9.90 o 
   7   5  10      728.34      675.47     15.24 o 
   9   5  10      934.92      924.93     17.53 o 
  11   5  10        6.78       10.32     10.66 o 
  13   5  10      514.26      554.02     18.98 o 
  15   5  10        0.21       -0.67     12.36 o 
  17   5  10       28.70       15.57     15.19 o 
 -28   6  10        0.07       -4.65      8.85 o 
 -26   6  10        8.36       -1.81      8.59 o 
 -24   6  10      137.10      166.58     13.17 o 
 -22   6  10       49.32       40.68      7.45 o 
 -20   6  10       28.93       25.50      7.16 o 
 -18   6  10     1097.38     1062.49     12.75 o 
 -16   6  10      530.15      578.21     13.01 o 
 -14   6  10       29.47       27.36      9.35 o 
 -12   6  10      563.72      665.96     12.18 o 
 -10   6  10       60.03       70.70     15.07 o 
  -8   6  10      298.86      345.39     16.84 o 
  -6   6  10        2.10        3.97      2.77 o 
  -4   6  10       74.48       68.42      8.49 o 
  -2   6  10      181.50      217.98     12.78 o 
   0   6  10     2028.03     2191.51     25.52 o 
   2   6  10     3797.79     3782.00     37.73 o 
   4   6  10       15.10       14.74     10.71 o 
   6   6  10        1.70        8.99     10.81 o 
   8   6  10      366.56      432.13     12.17 o 
  10   6  10      215.86      202.08     28.21 o 
  12   6  10      289.31      330.71     17.63 o 
  14   6  10       43.64        1.62     11.19 o 
  16   6  10       31.95        4.96     13.14 o 
 -27   7  10       46.01       36.26     15.99 o 
 -25   7  10       53.96       76.27     21.78 o 
 -23   7  10       31.22       27.86     11.20 o 
 -21   7  10       95.12      104.76      8.73 o 
 -19   7  10      336.86      315.39     13.36 o 
 -17   7  10        5.35        5.28      4.28 o 
 -15   7  10     1194.50     1299.67     17.36 o 
 -13   7  10      268.01      321.02     26.77 o 
 -11   7  10      184.80      178.08     15.78 o 
  -9   7  10      343.97      388.70     17.06 o 
  -7   7  10      632.76      645.09     20.74 o 
  -5   7  10      315.67      283.91      6.14 o 
  -3   7  10        9.98       18.68     13.36 o 
  -1   7  10      134.58      129.74     12.51 o 
   1   7  10       50.42       43.03     11.32 o 
   3   7  10      576.73      546.19     23.97 o 
   5   7  10        9.95       23.70      6.56 o 
   7   7  10      766.26      736.79     19.02 o 
   9   7  10      116.76      136.51     22.89 o 
  11   7  10        4.96       -1.18      9.14 o 
  13   7  10        0.56        0.22      9.91 o 
 -26   8  10       14.55       63.17     33.33 o 
 -24   8  10      280.69      353.47     43.38 o 
 -22   8  10       13.91       -0.21     16.84 o 
 -20   8  10        0.83       -7.81     22.90 o 
 -18   8  10        0.27        5.28     17.10 o 
 -16   8  10      992.28      974.87     32.57 o 
 -14   8  10      207.50      154.17      9.13 o 
 -12   8  10      177.02      152.64     15.11 o 
 -10   8  10       75.98       46.30     16.91 o 
  -8   8  10        8.57        4.51     16.67 o 
  -6   8  10       67.71       81.49      4.21 o 
  -4   8  10        7.47        5.82      5.76 o 
  -2   8  10      420.78      460.79     31.72 o 
   0   8  10       81.21       82.67      9.04 o 
   2   8  10      111.14      152.68     20.00 o 
   4   8  10       58.70       38.03     14.56 o 
   6   8  10       93.95       61.80     10.56 o 
   8   8  10      127.36       96.50     16.78 o 
  10   8  10        8.31        1.03     13.01 o 
  12   8  10        0.10        1.90     14.35 o 
 -23   9  10       24.41       25.55     35.14 o 
 -21   9  10        3.18       16.79     18.17 o 
 -19   9  10       39.35       35.84     24.83 o 
 -17   9  10       31.53       43.48     25.01 o 
 -15   9  10      277.96      340.54     29.45 o 
 -13   9  10       29.56       31.67     19.07 o 
 -11   9  10      252.17      218.58     23.18 o 
  -9   9  10      136.37      148.23     21.96 o 
  -7   9  10       35.51       32.09      3.58 o 
  -5   9  10       66.06       61.91      7.24 o 
  -3   9  10      852.35      852.57     25.00 o 
  -1   9  10       80.29       83.54     17.21 o 
   1   9  10       10.26       19.42     15.76 o 
   3   9  10       16.45       32.53     11.32 o 
   5   9  10        0.46        5.39     12.06 o 
   7   9  10      160.56      148.54     44.56 o 
   9   9  10        0.03        2.14     14.86 o 
 -20  10  10       67.39       46.22     25.43 o 
 -18  10  10        5.69        9.86     21.64 o 
 -16  10  10        0.46        7.23     20.31 o 
 -14  10  10        9.08       18.22     17.01 o 
 -12  10  10       50.82       55.94     19.31 o 
 -10  10  10      139.68      134.52     22.70 o 
  -8  10  10        1.91       17.42     15.86 o 
  -6  10  10       81.77       83.74     17.54 o 
  -4  10  10       72.68       67.80     17.44 o 
  -2  10  10       17.14       13.81      6.96 o 
   0  10  10       54.27       65.46     17.12 o 
   2  10  10       23.22       24.12     18.32 o 
   4  10  10      101.14      129.03     20.94 o 
   6  10  10        5.20        4.46     13.53 o 
 -15  11  10       49.12       46.64     22.68 o 
 -13  11  10        1.37        5.65     19.74 o 
 -11  11  10        4.50       -6.62     27.00 o 
  -9  11  10        5.79       25.17     22.61 o 
  -7  11  10      101.81      140.98     25.77 o 
  -5  11  10       22.95       13.71     22.46 o 
  -3  11  10        0.06        0.86     19.85 o 
  -1  11  10       10.17        4.70     21.61 o 
   1  11  10        0.19      -23.58     23.58 o 
 -33   1  11       22.68       28.28     13.71 o 
 -31   1  11       33.49       27.89     13.41 o 
 -29   1  11      387.97      371.70     15.51 o 
 -27   1  11       91.07       79.25     11.78 o 
 -25   1  11       24.51       36.69     10.21 o 
 -23   1  11      318.77      303.22     10.94 o 
 -21   1  11      296.08      268.56     10.79 o 
 -19   1  11       85.74       88.64      7.82 o 
 -17   1  11      662.55      714.25     10.57 o 
 -15   1  11        0.58       -2.54      5.29 o 
 -13   1  11       92.52       92.00      5.83 o 
 -11   1  11      195.95      209.48      4.60 o 
  -9   1  11      833.85      972.67     11.26 o 
  -7   1  11     1610.67     1393.28     13.23 o 
  -5   1  11     5546.41     5620.98     29.16 o 
  -3   1  11     2420.42     2546.28     22.80 o 
  -1   1  11       97.75       95.32      8.23 o 
   1   1  11       51.54       80.53      9.78 o 
   3   1  11     1105.45     1147.73     18.49 o 
   5   1  11     1464.33     1431.92     23.80 o 
   7   1  11      257.94      304.52     19.08 o 
   9   1  11        3.26       -6.55     13.40 o 
  11   1  11      212.63      234.47     18.06 o 
  13   1  11      108.88       83.44     38.34 o 
  15   1  11       49.95       36.65     19.09 o 
  17   1  11       96.34       49.99     26.62 o 
 -32   2  11        9.22       12.48     12.07 o 
 -30   2  11       82.52       77.64     12.32 o 
 -28   2  11      252.29      230.84     17.74 o 
 -26   2  11        3.24        1.82      8.77 o 
 -24   2  11       77.70       61.11      9.34 o 
 -22   2  11      715.53      709.57     12.76 o 
 -20   2  11      139.53      112.69      8.28 o 
 -18   2  11       60.01       61.64      6.75 o 
 -16   2  11      390.85      370.03      7.34 o 
 -14   2  11      553.50      426.87      9.88 o 
 -12   2  11      533.68      607.29     11.22 o 
 -10   2  11     1375.71     1469.40      9.75 o 
  -8   2  11      433.01      456.46      6.53 o 
  -6   2  11       56.76       39.17      4.58 o 
  -4   2  11     3760.21     3696.49     26.34 o 
  -2   2  11     3479.14     3222.34     35.97 o 
   0   2  11     1752.80     1784.26     20.46 o 
   2   2  11     1236.25     1237.12     18.14 o 
   4   2  11      863.24      937.08     18.41 o 
   6   2  11     1077.68     1055.49     30.62 o 
   8   2  11       79.03       84.00     15.66 o 
  10   2  11       57.42       75.01     16.89 o 
  12   2  11       30.54       39.29     18.68 o 
  14   2  11       15.08       10.92     21.16 o 
  16   2  11        0.43        1.51     19.03 o 
  18   2  11       92.01       71.84     25.46 o 
 -31   3  11       58.60       69.76     13.27 o 
 -29   3  11       45.61       29.85     13.17 o 
 -27   3  11       29.41       22.67     10.20 o 
 -25   3  11        2.34        3.72      8.97 o 
 -23   3  11      199.79      204.36      9.80 o 
 -21   3  11      326.11      399.93      9.66 o 
 -19   3  11      782.39      795.17     10.40 o 
 -17   3  11      320.60      303.04      6.30 o 
 -15   3  11       84.51      134.20     12.56 o 
 -13   3  11      120.23      145.93      7.29 o 
 -11   3  11      424.78      377.75     11.51 o 
  -9   3  11      180.74      165.04     10.35 o 
  -7   3  11     2125.95     2042.94     14.99 o 
  -5   3  11      375.73      394.60      6.09 o 
  -3   3  11       88.16      122.92     10.00 o 
  -1   3  11     3264.73     3280.26     27.90 o 
   1   3  11       14.65        9.85      9.50 o 
   3   3  11     2185.77     2125.14     29.42 o 
   5   3  11      680.28      660.53     19.98 o 
   7   3  11       20.63        4.28     13.84 o 
   9   3  11      311.64      350.33     31.34 o 
  11   3  11      159.30      202.43     25.63 o 
  13   3  11       77.27       63.08     18.16 o 
  15   3  11       20.90       28.57     18.65 o 
  17   3  11        8.34       12.81     21.49 o 
 -30   4  11      145.18      106.81     15.26 o 
 -28   4  11      322.21      371.94     15.03 o 
 -26   4  11        0.08        2.54      7.93 o 
 -24   4  11       31.19       33.07      8.24 o 
 -22   4  11     5141.12     5125.06     34.37 o 
 -20   4  11      156.39      191.61      9.75 o 
 -18   4  11     6697.13     6464.09     37.02 o 
 -16   4  11      931.08      956.96      7.86 o 
 -14   4  11       80.57       80.42      7.11 o 
 -12   4  11      361.31      467.33     10.59 o 
 -10   4  11       46.57       32.17     10.67 o 
  -8   4  11      776.67      907.73     32.49 o 
  -6   4  11     1930.30     2112.72     15.72 o 
  -4   4  11      159.68      207.42     12.68 o 
  -2   4  11      593.60      518.96     31.53 o 
   0   4  11     1903.02     2030.95     23.18 o 
   2   4  11     7351.47     7066.33     53.97 o 
   4   4  11     1672.74     1692.53     27.97 o 
   6   4  11     1978.31     2040.76     28.05 o 
   8   4  11       20.06       37.54     14.06 o 
  10   4  11      293.27      315.18     21.95 o 
  12   4  11       20.97       -6.65     15.45 o 
  14   4  11       21.58       -0.41     15.71 o 
  16   4  11       36.77       26.46     20.71 o 
 -31   5  11        6.37       11.59     19.28 o 
 -29   5  11      118.67      148.47     12.39 o 
 -27   5  11      115.12      108.71     12.25 o 
 -25   5  11       14.19        7.67     10.19 o 
 -23   5  11      296.73      335.18     11.25 o 
 -21   5  11       13.13        5.13      4.94 o 
 -19   5  11      114.04       82.79      6.15 o 
 -17   5  11      212.44      182.78     17.73 o 
 -15   5  11      379.31      400.27     15.60 o 
 -13   5  11      461.36      457.89      8.96 o 
 -11   5  11      267.97      304.96     10.54 o 
  -9   5  11      373.40      379.73     14.96 o 
  -7   5  11      556.39      519.25     19.42 o 
  -5   5  11       76.98       55.11      4.96 o 
  -3   5  11        0.36        4.67      8.50 o 
  -1   5  11        1.15        1.70      2.52 o 
   1   5  11      575.51      522.40      9.00 o 
   3   5  11        8.42       12.37      6.41 o 
   5   5  11      104.27      144.16     11.66 o 
   7   5  11       12.57        9.81      8.51 o 
   9   5  11      187.96      186.70     12.63 o 
  11   5  11        0.02        2.03     10.78 o 
  13   5  11       12.52        0.37     11.39 o 
  15   5  11       25.50        6.35     15.24 o 
 -28   6  11        1.70       10.75     11.81 o 
 -26   6  11       66.48       87.86      8.23 o 
 -24   6  11        0.07       -3.39      6.76 o 
 -22   6  11       96.01       75.72      6.37 o 
 -20   6  11        4.95        3.95      3.77 o 
 -18   6  11     1570.77     1531.03     20.24 o 
 -16   6  11      473.54      487.90     13.63 o 
 -14   6  11      162.82      210.49      7.61 o 
 -12   6  11      329.73      288.35     12.65 o 
 -10   6  11      416.90      423.37     18.79 o 
  -8   6  11      220.46      236.58     16.73 o 
  -6   6  11      111.63       97.61      2.82 o 
  -4   6  11      273.86      274.80      8.71 o 
  -2   6  11     2465.83     2558.51     27.07 o 
   0   6  11      309.19      325.04     26.29 o 
   2   6  11      866.09      865.65     11.00 o 
   4   6  11      159.11      185.88      8.97 o 
   6   6  11       11.13        4.89      7.58 o 
   8   6  11        0.03       -2.32     10.53 o 
  10   6  11       21.89        3.82      9.67 o 
  12   6  11        8.05        4.82     10.46 o 
  14   6  11        0.36       -2.51     11.36 o 
 -27   7  11       16.11       11.78     15.61 o 
 -25   7  11      320.79      371.48     19.08 o 
 -23   7  11        0.05       -3.07     10.66 o 
 -21   7  11       20.84       12.81      4.71 o 
 -19   7  11       68.31       68.24     10.43 o 
 -17   7  11      547.76      552.72     19.49 o 
 -15   7  11       53.28       50.07      6.65 o 
 -13   7  11     1033.58     1066.22     48.35 o 
 -11   7  11        0.05       -9.14     13.65 o 
  -9   7  11      626.03      613.42     19.52 o 
  -7   7  11      118.37      116.83     17.17 o 
  -5   7  11        0.51       -4.24      6.90 o 
  -3   7  11     2994.03     3107.50     36.74 o 
  -1   7  11      295.17      323.42     10.91 o 
   1   7  11     1284.15     1282.02     29.92 o 
   3   7  11      272.14      232.80     10.55 o 
   5   7  11       51.19       40.36      8.71 o 
   7   7  11      159.76      119.31     16.20 o 
   9   7  11        0.23       -6.68     10.57 o 
  11   7  11        0.89       -2.56      9.78 o 
  13   7  11      146.38      188.59     14.05 o 
 -26   8  11       74.73       80.47     18.27 o 
 -24   8  11       35.12       22.98     14.02 o 
 -22   8  11       89.85      112.84     16.60 o 
 -20   8  11      275.81      273.76     19.00 o 
 -18   8  11      175.07      153.77     14.29 o 
 -16   8  11      603.56      590.17     13.08 o 
 -14   8  11      594.48      600.20     19.78 o 
 -12   8  11      652.90      695.36     22.27 o 
 -10   8  11      573.44      530.75     20.41 o 
  -8   8  11      274.20      239.81     26.66 o 
  -6   8  11        1.44        3.43      3.82 o 
  -4   8  11       36.14       38.81     11.24 o 
  -2   8  11        6.99        0.64      9.10 o 
   0   8  11      250.16      257.50     17.79 o 
   2   8  11       33.05       30.13     16.31 o 
   4   8  11      357.66      384.92     18.09 o 
   6   8  11      144.89      139.88     65.48 o 
   8   8  11      144.18      127.33     28.75 o 
  10   8  11       28.66       15.33     16.98 o 
 -23   9  11        8.98        5.55     18.96 o 
 -21   9  11       27.68       37.57     22.27 o 
 -19   9  11        7.67        8.33     27.56 o 
 -17   9  11       26.66       36.62     28.17 o 
 -15   9  11       24.81        9.07     19.11 o 
 -13   9  11        5.06       24.32     22.91 o 
 -11   9  11       68.77       59.00     22.21 o 
  -9   9  11      131.35      154.33     22.57 o 
  -7   9  11       67.08       66.44     16.83 o 
  -5   9  11       57.07       52.15      5.72 o 
  -3   9  11        6.65       -3.86      5.77 o 
  -1   9  11        4.03       -0.24     11.44 o 
   1   9  11       10.15       10.53     11.91 o 
   3   9  11       12.97       10.17     10.86 o 
   5   9  11        9.04       -2.10     14.21 o 
   7   9  11       10.28        1.30     13.64 o 
 -20  10  11       44.13       37.01     25.42 o 
 -18  10  11       23.93       23.11     23.79 o 
 -16  10  11        0.00       -1.11     15.71 o 
 -14  10  11      233.18      280.86     21.69 o 
 -12  10  11       19.48       27.59     17.51 o 
 -10  10  11      175.39      203.92     19.62 o 
  -8  10  11       12.74       -0.60     14.47 o 
  -6  10  11       19.43       24.84     21.62 o 
  -4  10  11       30.32        9.64     25.86 o 
  -2  10  11        0.74       17.13     17.17 o 
   0  10  11        6.93       -3.58     13.43 o 
   2  10  11        7.85      -13.38     21.58 o 
   4  10  11       14.97      -15.76     27.81 o 
 -13  11  11       39.50       50.57     19.65 o 
 -11  11  11        4.64        5.82     22.41 o 
  -9  11  11        1.48      -11.73     23.24 o 
  -7  11  11        0.28        1.82     25.61 o 
  -5  11  11       72.98       40.42     29.37 o 
  -3  11  11       28.41       28.66     29.24 o 
  -1  11  11        1.91       10.29     23.05 o 
 -32   0  12        4.50       45.45     17.95 o 
 -30   0  12      202.49      178.12     20.22 o 
 -28   0  12     1394.43     1200.71     32.22 o 
 -26   0  12      105.82      109.28     14.84 o 
 -24   0  12      889.13      782.47     18.76 o 
 -22   0  12      175.06      129.85     15.03 o 
 -20   0  12     2855.17     2621.81     30.56 o 
 -18   0  12      178.99      162.08     11.80 o 
 -16   0  12     5985.37     5771.83     47.83 o 
 -14   0  12     4079.08     4210.11     34.73 o 
 -12   0  12      418.79      484.36      8.18 o 
 -10   0  12     1018.71      884.52     12.59 o 
  -8   0  12      838.52      947.69     15.04 o 
  -6   0  12    23406.67    24481.80    154.46 o 
  -4   0  12     3871.49     4107.21     42.53 o 
  -2   0  12    22637.63    23221.08    359.17 o 
   0   0  12     5665.94     5605.54     58.77 o 
   2   0  12      822.10      754.95     38.81 o 
   4   0  12      248.85      273.35     20.98 o 
   6   0  12        4.42        6.78     17.69 o 
   8   0  12      740.15      769.25     41.44 o 
  10   0  12       92.58       87.83     25.81 o 
  12   0  12       24.64       22.20     24.01 o 
  14   0  12      263.05      300.14     38.66 o 
  16   0  12       79.80       58.73     52.98 o 
 -33   1  12       72.82       72.93     13.72 o 
 -31   1  12      327.31      333.92     14.56 o 
 -29   1  12      224.93      186.35     12.55 o 
 -27   1  12      123.00      114.00     11.54 o 
 -25   1  12      713.55      643.72     13.68 o 
 -23   1  12       10.73       17.67      7.88 o 
 -21   1  12       70.45       70.33      9.88 o 
 -19   1  12      869.02      835.93     11.56 o 
 -17   1  12       91.80      133.63      6.71 o 
 -15   1  12      155.53      157.37      7.09 o 
 -13   1  12      458.90      473.67      6.62 o 
 -11   1  12        0.77        4.47      3.48 o 
  -9   1  12      622.17      607.87      9.58 o 
  -7   1  12     1068.99     1135.09     27.24 o 
  -5   1  12     1323.75     1348.01     13.35 o 
  -3   1  12     1336.25     1363.52     15.33 o 
  -1   1  12     1597.46     1660.41     19.77 o 
   1   1  12      294.37      288.95     13.83 o 
   3   1  12        0.77        4.42     12.12 o 
   5   1  12      111.15      155.60     14.66 o 
   7   1  12       41.07       38.72     13.58 o 
   9   1  12      143.79      171.75     16.30 o 
  11   1  12       13.92       13.25     17.07 o 
  13   1  12      102.65       64.56     32.08 o 
  15   1  12       50.84       23.14     21.25 o 
  17   1  12       15.34       23.88     21.43 o 
 -32   2  12        3.64       20.94     14.45 o 
 -30   2  12       55.71       56.41     13.55 o 
 -28   2  12      107.52       86.14     14.97 o 
 -26   2  12      448.17      411.53     11.92 o 
 -24   2  12      186.50      174.78      9.82 o 
 -22   2  12        0.00        0.11      6.58 o 
 -20   2  12       21.86        6.66      6.35 o 
 -18   2  12     2922.24     2811.98     19.45 o 
 -16   2  12      318.15      351.94      9.69 o 
 -14   2  12      824.22      877.17     10.93 o 
 -12   2  12        7.43       15.58      3.14 o 
 -10   2  12     2531.93     2711.18     16.09 o 
  -8   2  12      499.41      562.64      8.55 o 
  -6   2  12     2724.19     2866.40     19.45 o 
  -4   2  12      238.94      298.41     10.25 o 
  -2   2  12     1707.50     1567.83     17.47 o 
   0   2  12        7.60        9.12     11.39 o 
   2   2  12       98.28       82.70     12.37 o 
   4   2  12      431.35      393.15     18.24 o 
   6   2  12       67.46       79.55     14.98 o 
   8   2  12      141.11      186.05     17.65 o 
  10   2  12       62.79       56.67     18.44 o 
  12   2  12        1.74       -1.61     14.99 o 
  14   2  12       66.16       61.07     26.52 o 
  16   2  12       54.45       70.88     21.60 o 
 -31   3  12       28.64       20.27     11.62 o 
 -29   3  12        0.01        8.05     10.07 o 
 -27   3  12      182.70      230.52     10.92 o 
 -25   3  12      127.09      152.34     11.78 o 
 -23   3  12        2.41        4.03      7.31 o 
 -21   3  12     1501.66     1441.73     16.41 o 
 -19   3  12      130.78      114.72      7.27 o 
 -17   3  12      110.65      134.54     15.11 o 
 -15   3  12      708.15      670.82      7.10 o 
 -13   3  12        1.59        9.20      5.71 o 
 -11   3  12      156.66      149.91      6.15 o 
  -9   3  12       56.97       44.02      3.68 o 
  -7   3  12     2849.28     2893.90     39.78 o 
  -5   3  12      362.31      352.52      5.93 o 
  -3   3  12      385.98      455.63     10.92 o 
  -1   3  12       62.62       99.84     10.27 o 
   1   3  12      723.34      769.49     17.17 o 
   3   3  12     3791.71     3482.69     35.47 o 
   5   3  12       46.90       65.69     13.49 o 
   7   3  12       98.86       96.89     15.79 o 
   9   3  12      146.07      154.99     19.15 o 
  11   3  12      151.68      196.58     18.79 o 
  13   3  12       76.89       60.76     18.62 o 
  15   3  12      307.38      336.61     25.76 o 
 -32   4  12        0.66        4.28     11.72 o 
 -30   4  12        1.51        3.09      9.94 o 
 -28   4  12       12.12       12.51      8.78 o 
 -26   4  12       23.81       22.02      7.91 o 
 -24   4  12      503.13      449.29     14.12 o 
 -22   4  12      382.66      383.81      8.84 o 
 -20   4  12      929.43      856.29     12.65 o 
 -18   4  12     1368.75     1290.59     10.86 o 
 -16   4  12      312.92      315.26     12.91 o 
 -14   4  12     2042.86     1933.49     21.57 o 
 -12   4  12     1009.82      987.45     15.55 o 
 -10   4  12      256.69      250.98     13.26 o 
  -8   4  12      465.35      522.71     29.76 o 
  -6   4  12      691.68      773.49     10.25 o 
  -4   4  12      895.40      861.44      8.92 o 
  -2   4  12      350.48      315.07     16.33 o 
   0   4  12     3216.40     3042.91     28.35 o 
   2   4  12     1205.29     1260.24     19.86 o 
   4   4  12     1167.53     1278.33     22.75 o 
   6   4  12      675.98      671.09     22.43 o 
   8   4  12       13.39       29.32     14.14 o 
  10   4  12       51.17       25.82     17.38 o 
  12   4  12       16.69       -0.55     16.53 o 
  14   4  12        5.94       -0.09     19.68 o 
  16   4  12       11.73        4.26     19.20 o 
 -31   5  12        9.13       17.06     12.36 o 
 -29   5  12       39.78       19.14     10.25 o 
 -27   5  12      136.03      149.88     11.55 o 
 -25   5  12       12.15       11.73      6.29 o 
 -23   5  12      271.65      245.03      9.23 o 
 -21   5  12     1059.12      989.22     12.00 o 
 -19   5  12     2004.27     1833.15     23.12 o 
 -17   5  12       85.10       91.29      8.62 o 
 -15   5  12        0.88       -2.57      5.44 o 
 -13   5  12     1495.18     1466.16     16.76 o 
 -11   5  12      643.20      661.12     19.79 o 
  -9   5  12       38.42       17.51     13.51 o 
  -7   5  12      631.04      610.51     21.93 o 
  -5   5  12     1311.22     1313.51     16.88 o 
  -3   5  12       61.38       53.06     11.93 o 
  -1   5  12        0.81        5.00      2.31 o 
   1   5  12      434.19      380.72     14.58 o 
   3   5  12      463.93      500.15     13.39 o 
   5   5  12      331.29      286.95     10.46 o 
   7   5  12       27.81        9.52      8.69 o 
   9   5  12      188.52      214.91     12.56 o 
  11   5  12      397.83      417.10     15.36 o 
  13   5  12       37.20        1.47     12.03 o 
  15   5  12       71.38       14.16     16.77 o 
 -28   6  12       64.39       69.74     15.94 o 
 -26   6  12      334.95      367.60     16.99 o 
 -24   6  12      208.26      204.60      7.09 o 
 -22   6  12       17.22       11.53      4.86 o 
 -20   6  12      215.85      226.87     11.43 o 
 -18   6  12       57.21       62.31     11.96 o 
 -16   6  12        2.35       -4.33      8.33 o 
 -14   6  12       56.23       61.46      6.69 o 
 -12   6  12     1347.10     1298.88     24.08 o 
 -10   6  12      169.99      167.67     15.28 o 
  -8   6  12      453.89      393.01     19.85 o 
  -6   6  12       92.02       84.88      5.12 o 
  -4   6  12      908.34      887.40     20.19 o 
  -2   6  12      563.93      540.33     11.73 o 
   0   6  12        7.99       -3.04     12.21 o 
   2   6  12       41.00       43.30      4.75 o 
   4   6  12      140.80      134.54      9.35 o 
   6   6  12      193.28      157.33     24.10 o 
   8   6  12        0.37        3.77      8.30 o 
  10   6  12       21.70        7.33     10.22 o 
  12   6  12       47.40       14.44     13.70 o 
 -27   7  12      115.68      126.67     17.63 o 
 -25   7  12        4.25       -1.74     12.82 o 
 -23   7  12        3.44       18.15     10.98 o 
 -21   7  12       18.71       14.29      9.52 o 
 -19   7  12       25.75       38.19      8.64 o 
 -17   7  12       11.93       18.80      7.04 o 
 -15   7  12      190.13      178.17      6.27 o 
 -13   7  12      103.26      105.80     16.65 o 
 -11   7  12       77.36       80.99     15.94 o 
  -9   7  12     1153.68     1228.65     27.26 o 
  -7   7  12      394.77      368.16     18.64 o 
  -5   7  12      945.90      967.28     20.27 o 
  -3   7  12       46.00       94.89     13.67 o 
  -1   7  12        0.68       -0.94      8.24 o 
   1   7  12      316.33      308.61     17.63 o 
   3   7  12       63.76       49.93     16.09 o 
   5   7  12       53.89       43.62      6.87 o 
   7   7  12      206.37      204.26     11.82 o 
   9   7  12        7.96       -2.99     10.86 o 
  11   7  12       43.39       14.88     18.48 o 
 -26   8  12      141.55      167.19     16.65 o 
 -24   8  12       16.33       23.31     12.18 o 
 -22   8  12        0.76       -7.73     10.01 o 
 -20   8  12       16.25       26.89     12.45 o 
 -18   8  12      635.79      576.31     37.38 o 
 -16   8  12       93.81       84.42      5.68 o 
 -14   8  12      845.67      920.24     28.66 o 
 -12   8  12      102.26      116.71     17.34 o 
 -10   8  12        0.10      -10.21     15.08 o 
  -8   8  12       12.06       23.68     15.08 o 
  -6   8  12      239.90      209.24     14.12 o 
  -4   8  12       26.09       32.69     10.05 o 
  -2   8  12      418.95      387.78     19.87 o 
   0   8  12       51.78       56.53     21.49 o 
   2   8  12      128.44      107.10     32.40 o 
   4   8  12      136.89      154.40     14.36 o 
   6   8  12      184.67      234.33     15.57 o 
   8   8  12       14.74       13.35     15.50 o 
  10   8  12       71.16       88.56     23.72 o 
 -23   9  12       21.58       26.40     20.38 o 
 -21   9  12       51.22       52.03     28.56 o 
 -19   9  12      104.17       87.74     28.45 o 
 -17   9  12      684.16      656.61     30.82 o 
 -15   9  12      107.88      133.42     19.75 o 
 -13   9  12      473.55      451.49     22.29 o 
 -11   9  12       78.45       94.36     20.51 o 
  -9   9  12      160.92      179.23     20.95 o 
  -7   9  12       43.00       64.96     17.01 o 
  -5   9  12      137.08      138.32     18.68 o 
  -3   9  12       84.32       90.50     24.09 o 
  -1   9  12       18.25        4.20     10.29 o 
   1   9  12       58.17       47.73     20.03 o 
   3   9  12       12.24       -3.78     12.21 o 
   5   9  12        0.56       11.88     12.64 o 
   7   9  12       86.65       71.23     19.80 o 
 -18  10  12        0.12       -9.79     18.61 o 
 -16  10  12        7.04       -0.97     18.95 o 
 -14  10  12      116.85      116.92     22.39 o 
 -12  10  12      142.68      190.15     31.02 o 
 -10  10  12        2.59        6.84     17.15 o 
  -8  10  12       71.02       85.53     19.17 o 
  -6  10  12      114.14      137.63     19.88 o 
  -4  10  12        0.05       11.73     17.51 o 
  -2  10  12       71.46       74.53     29.20 o 
   0  10  12       36.73       20.33     35.07 o 
   2  10  12        3.08       -3.27     35.07 o 
 -11  11  12       76.11      107.38     35.76 o 
  -9  11  12        9.13        6.54     24.02 o 
  -7  11  12      133.76      193.22     44.40 o 
  -5  11  12        0.36      -13.28     23.98 o 
  -3  11  12       41.69       41.88     26.35 o 
 -33   1  13        2.96       12.43     13.63 o 
 -31   1  13       28.89       42.57     14.01 o 
 -29   1  13      398.24      354.65     13.86 o 
 -27   1  13        6.47       11.62      9.26 o 
 -25   1  13     1212.14     1100.54     23.41 o 
 -23   1  13      351.75      274.96     10.67 o 
 -21   1  13       21.76        8.83      7.11 o 
 -19   1  13      941.32      897.43     11.56 o 
 -17   1  13      271.45      263.82      8.84 o 
 -15   1  13     1163.01     1242.58     12.16 o 
 -13   1  13      218.76      252.80      5.83 o 
 -11   1  13      730.61      722.71      7.75 o 
  -9   1  13        0.02       -4.90      4.94 o 
  -7   1  13      963.82      958.66     13.13 o 
  -5   1  13     3986.96     4089.13     26.46 o 
  -3   1  13      606.17      692.50     12.79 o 
  -1   1  13      664.44      582.99     13.45 o 
   1   1  13        6.54       14.60     10.25 o 
   3   1  13       22.55       19.44     11.93 o 
   5   1  13      165.03      188.41     19.20 o 
   7   1  13      340.44      331.90     18.10 o 
   9   1  13       72.71       64.05     16.11 o 
  11   1  13        9.79        4.29     17.14 o 
  13   1  13       45.82       19.29     18.91 o 
  15   1  13       50.08       38.48     20.76 o 
 -32   2  13        6.35       -7.67     10.96 o 
 -30   2  13      159.43      151.39     17.61 o 
 -28   2  13        7.00        6.55      9.38 o 
 -26   2  13       27.84       22.88      9.77 o 
 -24   2  13     2108.31     1898.99     21.16 o 
 -22   2  13      280.79      270.60     10.09 o 
 -20   2  13      195.88      228.61      7.50 o 
 -18   2  13     3491.75     3323.28     25.25 o 
 -16   2  13      207.17      178.14      7.54 o 
 -14   2  13      450.74      458.07      6.92 o 
 -12   2  13      117.85      110.57      4.17 o 
 -10   2  13     3103.42     3174.92     23.15 o 
  -8   2  13      192.88      175.98      7.63 o 
  -6   2  13      718.15      738.96      9.03 o 
  -4   2  13      303.45      277.13      9.14 o 
  -2   2  13     1527.54     1341.60     17.13 o 
   0   2  13      222.53      218.38     12.68 o 
   2   2  13       13.91       21.43     11.65 o 
   4   2  13      138.55      164.31     15.35 o 
   6   2  13       15.07       24.98     16.18 o 
   8   2  13      221.85      233.19     25.63 o 
  10   2  13       63.04       41.88     17.93 o 
  12   2  13      243.32      253.89     45.03 o 
  14   2  13      241.08      308.80     24.71 o 
  16   2  13       25.62        7.95     22.41 o 
 -31   3  13        1.55        8.36     11.03 o 
 -29   3  13        2.80        4.82      8.88 o 
 -27   3  13      154.18      187.79     10.15 o 
 -25   3  13       35.72       40.51      7.88 o 
 -23   3  13     1156.72     1073.82     13.97 o 
 -21   3  13       81.44      109.55      9.33 o 
 -19   3  13      528.71      509.03     12.15 o 
 -17   3  13      809.65      813.73     10.86 o 
 -15   3  13     5570.93     5504.58     39.91 o 
 -13   3  13      107.15      143.81      8.68 o 
 -11   3  13      340.12      302.19      9.83 o 
  -9   3  13      249.58      325.85      4.51 o 
  -7   3  13       72.15       41.27      4.20 o 
  -5   3  13       61.46       61.51      5.22 o 
  -3   3  13        1.11        4.59      7.28 o 
  -1   3  13     1257.07     1271.62     22.16 o 
   1   3  13      382.66      377.27     17.28 o 
   3   3  13      303.90      318.09     14.96 o 
   5   3  13        9.88       21.23     12.59 o 
   7   3  13      140.64      162.61     17.92 o 
   9   3  13      815.70      856.38     25.34 o 
  11   3  13      134.83      110.18     27.82 o 
  13   3  13       15.46        9.35     17.55 o 
  15   3  13       37.70       24.55     20.70 o 
 -32   4  13      112.63      133.50     24.69 o 
 -30   4  13        2.51        0.33      8.35 o 
 -28   4  13        2.72       11.04      7.94 o 
 -26   4  13        4.87        4.75      7.22 o 
 -24   4  13        0.16       -0.86      5.58 o 
 -22   4  13      121.53      117.33      6.06 o 
 -20   4  13      722.85      688.40     11.87 o 
 -18   4  13       27.78       23.69      3.45 o 
 -16   4  13      162.36      147.48      9.02 o 
 -14   4  13       83.77       59.36      9.26 o 
 -12   4  13      279.85      305.55     14.25 o 
 -10   4  13      160.46      215.53     19.13 o 
  -8   4  13       75.06       82.18     15.27 o 
  -6   4  13       29.80       15.31      6.18 o 
  -4   4  13      604.23      535.73      7.56 o 
  -2   4  13      130.16      148.26      9.40 o 
   0   4  13        3.24        8.32      9.25 o 
   2   4  13        1.66       11.28     11.64 o 
   4   4  13      203.44      266.25     23.18 o 
   6   4  13       99.20      125.03     16.57 o 
   8   4  13        4.25       -6.09     15.43 o 
  10   4  13      571.58      704.76     22.09 o 
  12   4  13       68.78      105.04     50.57 o 
  14   4  13      114.44       22.33     21.44 o 
 -31   5  13       27.33       10.13     17.13 o 
 -29   5  13       52.11       30.52     12.65 o 
 -27   5  13        1.49        1.21      6.82 o 
 -25   5  13       23.80       34.90      6.90 o 
 -23   5  13      261.17      228.00      9.13 o 
 -21   5  13      442.86      382.56     12.28 o 
 -19   5  13       75.45       97.84     14.14 o 
 -17   5  13      252.92      269.21     11.44 o 
 -15   5  13      119.15      117.93     11.85 o 
 -13   5  13      174.40      150.27     17.02 o 
 -11   5  13      151.43      181.99     14.66 o 
  -9   5  13        2.83       -6.16     11.97 o 
  -7   5  13     2023.17     2253.27     46.95 o 
  -5   5  13      584.87      542.01     13.67 o 
  -3   5  13      927.28      938.52     23.70 o 
  -1   5  13      181.22      176.14      6.74 o 
   1   5  13      155.70      153.29      8.10 o 
   3   5  13      400.62      389.73     10.10 o 
   5   5  13        1.95       -2.22      7.88 o 
   7   5  13       14.18        6.62      9.62 o 
   9   5  13       66.27       26.54     20.16 o 
  11   5  13       22.37        0.12     10.42 o 
  13   5  13       19.82       10.38     13.41 o 
 -28   6  13        2.39        7.97     13.99 o 
 -26   6  13       71.97      100.35     15.94 o 
 -24   6  13      120.41      133.22     14.17 o 
 -22   6  13       26.59       34.94     15.25 o 
 -20   6  13      249.16      253.73     11.49 o 
 -18   6  13        0.05        4.32      6.83 o 
 -16   6  13      214.85      215.02     12.13 o 
 -14   6  13       88.45      129.87     15.14 o 
 -12   6  13      599.47      543.04     18.69 o 
 -10   6  13      531.03      501.26     25.65 o 
  -8   6  13       16.83        4.97     15.80 o 
  -6   6  13      334.80      355.70      6.95 o 
  -4   6  13        8.85        8.19      5.50 o 
  -2   6  13      118.27      108.91      8.09 o 
   0   6  13       47.09       24.85     10.64 o 
   2   6  13      483.71      438.10     14.40 o 
   4   6  13      635.82      583.90     17.32 o 
   6   6  13      383.30      402.73     11.58 o 
   8   6  13       17.61        3.80      8.94 o 
  10   6  13        2.44        4.09     10.07 o 
  12   6  13       57.50        4.56     11.77 o 
 -27   7  13       26.95       41.56     18.78 o 
 -25   7  13       50.28       70.32     13.98 o 
 -23   7  13      305.47      334.17     14.04 o 
 -21   7  13       11.95       20.01     11.94 o 
 -19   7  13        1.41       -0.15      9.12 o 
 -17   7  13      854.25      810.35     26.30 o 
 -15   7  13      145.43      180.39     22.50 o 
 -13   7  13      483.00      369.55     36.71 o 
 -11   7  13      190.04      149.79     18.98 o 
  -9   7  13      364.08      316.87     23.21 o 
  -7   7  13       64.75       50.26     23.08 o 
  -5   7  13      643.92      624.07     20.98 o 
  -3   7  13       50.75       52.20      6.60 o 
  -1   7  13      661.74      645.38     13.75 o 
   1   7  13      103.70      112.73     18.61 o 
   3   7  13      115.33       96.98     36.73 o 
   5   7  13       28.17       22.10     16.22 o 
   7   7  13       37.74       33.10     15.65 o 
   9   7  13      101.64       27.28     23.37 o 
 -24   8  13       14.38       11.29     10.70 o 
 -22   8  13       56.74       74.62     10.21 o 
 -20   8  13       19.76       27.72     26.09 o 
 -18   8  13      188.73      186.16     29.43 o 
 -16   8  13      506.08      521.82     25.55 o 
 -14   8  13      456.72      481.53     27.80 o 
 -12   8  13      175.60      209.29     21.20 o 
 -10   8  13      153.37      173.30     20.61 o 
  -8   8  13        8.25        5.53     16.69 o 
  -6   8  13      106.89      131.00     22.04 o 
  -4   8  13        9.50        7.52      8.38 o 
  -2   8  13        3.61        5.67      6.11 o 
   0   8  13        4.88       13.66     16.13 o 
   2   8  13       14.22        2.62      9.58 o 
   4   8  13       12.58        4.56     13.68 o 
   6   8  13        9.02       11.17     12.93 o 
   8   8  13        0.02       -8.30     16.29 o 
 -23   9  13        3.37        8.62     26.86 o 
 -21   9  13        0.13       -8.53     23.43 o 
 -19   9  13       37.22       13.12     22.69 o 
 -17   9  13       97.34      121.85     21.00 o 
 -15   9  13      274.15      288.50     24.14 o 
 -13   9  13      206.01      286.70     31.18 o 
 -11   9  13        8.41        0.93     17.15 o 
  -9   9  13       11.87       23.98     19.17 o 
  -7   9  13        9.84       30.72     17.58 o 
  -5   9  13       94.65      122.57     19.33 o 
  -3   9  13        0.00        2.45     19.54 o 
  -1   9  13       27.06       11.76     26.83 o 
   1   9  13        0.35        0.29      8.34 o 
   3   9  13        2.15       -1.37      9.87 o 
   5   9  13       32.15       13.22     13.18 o 
 -18  10  13       63.41       69.78     24.74 o 
 -16  10  13        6.22       11.12     21.37 o 
 -14  10  13        6.04       -6.35     18.16 o 
 -12  10  13       42.38       43.24     19.57 o 
 -10  10  13      109.57      166.37     23.64 o 
  -8  10  13       30.55       43.66     19.48 o 
  -6  10  13       20.41       57.14     19.60 o 
  -4  10  13       46.90       46.56     21.62 o 
  -2  10  13       15.28       51.93     61.51 o 
   0  10  13       69.75       86.90     41.08 o 
 -32   0  14        6.97       -6.87     24.54 o 
 -30   0  14       66.91       70.54     20.72 o 
 -28   0  14       18.58       20.10     13.33 o 
 -26   0  14       25.57       12.05     14.10 o 
 -24   0  14      331.05      293.90     27.39 o 
 -22   0  14      231.86      240.27     12.49 o 
 -20   0  14      121.95      113.87     14.65 o 
 -18   0  14       92.26      139.45     12.43 o 
 -16   0  14     7541.47     7294.04     57.78 o 
 -14   0  14     1042.32     1108.13     14.79 o 
 -12   0  14       45.40       79.22      7.28 o 
 -10   0  14      567.82      594.82     13.93 o 
  -8   0  14       11.91        2.84      8.64 o 
  -6   0  14     4790.05     4858.74     41.58 o 
  -4   0  14     7553.41     7909.95    108.54 o 
  -2   0  14      309.37      327.49     21.23 o 
   0   0  14        5.80       -6.61     18.42 o 
   2   0  14      311.95      327.55     20.47 o 
   4   0  14      437.53      387.68     21.92 o 
   6   0  14       80.70       72.22     20.50 o 
   8   0  14      509.86      528.67     27.71 o 
  10   0  14      101.50       95.28     65.09 o 
  12   0  14       10.39        8.18     24.22 o 
  14   0  14       47.41       25.31     28.37 o 
 -33   1  14        2.00        9.62     11.35 o 
 -31   1  14       47.86       51.21     11.49 o 
 -29   1  14       20.54       26.49     11.63 o 
 -27   1  14      829.89      807.03     15.30 o 
 -25   1  14      964.44      901.95     17.38 o 
 -23   1  14      579.78      597.10     11.45 o 
 -21   1  14      323.69      234.76      9.83 o 
 -19   1  14      180.81      179.97      9.85 o 
 -17   1  14      102.59       67.38      8.55 o 
 -15   1  14      140.64      137.86      5.79 o 
 -13   1  14      292.24      328.76      6.14 o 
 -11   1  14     2690.74     2727.20     18.74 o 
  -9   1  14      485.48      501.62      9.25 o 
  -7   1  14      859.32      886.55     11.18 o 
  -5   1  14     1748.11     1564.89     14.89 o 
  -3   1  14      664.68      595.22     22.94 o 
  -1   1  14       33.51       20.65     10.41 o 
   1   1  14      266.98      251.07     13.83 o 
   3   1  14      476.17      459.35     17.65 o 
   5   1  14      257.70      225.83     15.24 o 
   7   1  14     1217.14     1249.71     26.85 o 
   9   1  14        5.57        2.76     16.87 o 
  11   1  14       63.12       32.02     19.57 o 
  13   1  14       38.30       21.91     21.11 o 
  15   1  14        2.64       12.21     22.72 o 
 -32   2  14        9.45        9.64     10.67 o 
 -30   2  14      181.88      169.25     18.42 o 
 -28   2  14      185.01      130.84     10.19 o 
 -26   2  14        1.06       -3.07      7.39 o 
 -24   2  14     2054.72     1895.57     20.25 o 
 -22   2  14     1505.67     1526.83     18.83 o 
 -20   2  14      859.37      876.53     13.54 o 
 -18   2  14     2321.34     2180.45     19.61 o 
 -16   2  14      227.52      226.30      5.99 o 
 -14   2  14      931.99      844.91      7.71 o 
 -12   2  14      515.70      511.37      7.68 o 
 -10   2  14        5.39        9.28      4.93 o 
  -8   2  14       86.75      113.26      8.57 o 
  -6   2  14      226.39      287.74      6.90 o 
  -4   2  14     1292.93     1191.92     16.14 o 
  -2   2  14     1534.89     1466.39     28.09 o 
   0   2  14     2381.28     2285.22     26.75 o 
   2   2  14      117.73      121.98     13.69 o 
   4   2  14     1074.56     1150.98     22.86 o 
   6   2  14      429.02      434.16     19.41 o 
   8   2  14      139.62      176.74     17.17 o 
  10   2  14      205.78      177.83     65.22 o 
  12   2  14       49.53       24.75     20.05 o 
  14   2  14       33.58       20.55     24.55 o 
 -31   3  14       89.83       74.37     12.37 o 
 -29   3  14       81.65       75.47      9.90 o 
 -27   3  14        6.50       -8.12     10.99 o 
 -25   3  14      121.64      118.54      8.25 o 
 -23   3  14       20.90       11.43      6.97 o 
 -21   3  14     6432.54     6210.19     41.62 o 
 -19   3  14     1136.88     1147.72     16.03 o 
 -17   3  14     3328.90     3287.69     20.45 o 
 -15   3  14     1580.29     1463.13     19.50 o 
 -13   3  14      144.60      196.87     20.86 o 
 -11   3  14      415.39      377.61      8.73 o 
  -9   3  14      365.46      349.33      9.82 o 
  -7   3  14       40.49       58.35      4.70 o 
  -5   3  14      523.64      535.73      8.32 o 
  -3   3  14       16.16       15.19      8.68 o 
  -1   3  14       38.12       47.35     11.83 o 
   1   3  14      558.20      538.90     14.91 o 
   3   3  14      595.80      590.53     16.63 o 
   5   3  14       15.40        3.43     13.75 o 
   7   3  14      568.51      632.85     20.54 o 
   9   3  14      170.64      161.18     19.32 o 
  11   3  14       97.57       75.41     34.54 o 
  13   3  14        1.14       -3.42     17.85 o 
 -32   4  14       40.47       15.89     13.02 o 
 -30   4  14      159.23      174.92     12.96 o 
 -28   4  14        2.79       -2.00      6.36 o 
 -26   4  14       46.36       36.05      8.38 o 
 -24   4  14       15.54       12.06      5.38 o 
 -22   4  14       29.14       29.03      8.14 o 
 -20   4  14      191.75      168.24     10.90 o 
 -18   4  14      150.82      126.87      9.23 o 
 -16   4  14       78.84       97.42      7.78 o 
 -14   4  14      526.72      457.56     10.09 o 
 -12   4  14      143.51      192.42     13.79 o 
 -10   4  14       10.91       -7.94     16.44 o 
  -8   4  14      163.36      166.21     13.31 o 
  -6   4  14       66.47       59.25      4.64 o 
  -4   4  14       34.12       38.66      4.77 o 
  -2   4  14       31.65       23.77      8.27 o 
   0   4  14     1558.87     1472.66     19.80 o 
   2   4  14      422.36      359.20     14.19 o 
   4   4  14      134.45      123.82     14.42 o 
   6   4  14        0.40       -0.82     11.30 o 
   8   4  14      138.63      184.18     16.75 o 
  10   4  14       53.38       41.83     16.57 o 
  12   4  14       18.39       11.80     18.60 o 
 -31   5  14       14.14        6.26     16.70 o 
 -29   5  14      312.75      363.87     18.57 o 
 -27   5  14        3.21       10.77     13.63 o 
 -25   5  14       50.05       30.21      7.04 o 
 -23   5  14       97.12      122.64     10.65 o 
 -21   5  14        0.74       13.41     11.02 o 
 -19   5  14      439.03      431.79     24.43 o 
 -17   5  14        4.95       11.16      6.31 o 
 -15   5  14      984.72      922.70     12.57 o 
 -13   5  14       16.19       13.08     12.67 o 
 -11   5  14      191.82      201.93     16.85 o 
  -9   5  14       20.51       23.77     19.58 o 
  -7   5  14      109.71      141.95     11.09 o 
  -5   5  14      400.54      419.01      9.10 o 
  -3   5  14        5.95        5.06      7.98 o 
  -1   5  14      520.38      495.38     17.31 o 
   1   5  14       16.94       23.08      5.59 o 
   3   5  14      106.49      108.86     14.08 o 
   5   5  14       93.15       73.50     13.35 o 
   7   5  14       29.18       37.68     12.97 o 
   9   5  14       37.68        8.19     10.16 o 
  11   5  14        1.03        1.12      9.94 o 
 -28   6  14       10.15        9.61     19.19 o 
 -26   6  14        0.01      -12.79     12.79 o 
 -24   6  14       85.47       87.89     12.52 o 
 -22   6  14       23.89       18.12      9.49 o 
 -20   6  14       20.19       24.20     10.99 o 
 -18   6  14      447.95      405.95     11.18 o 
 -16   6  14      126.05      111.44     19.23 o 
 -14   6  14       26.62        7.37     13.40 o 
 -12   6  14      223.38      152.02     20.26 o 
 -10   6  14        1.54       -7.71     14.97 o 
  -8   6  14        0.14       -0.17     18.32 o 
  -6   6  14        2.08        2.30      2.74 o 
  -4   6  14       21.38       17.79      6.01 o 
  -2   6  14        0.47        1.72      7.99 o 
   0   6  14       22.89       14.55     12.07 o 
   2   6  14       62.73       21.86     15.27 o 
   4   6  14       25.40       20.84      8.79 o 
   6   6  14       54.33       63.45     14.20 o 
   8   6  14       29.21       11.62      9.98 o 
  10   6  14      111.67       32.05     30.61 o 
 -27   7  14        1.31        6.58     18.36 o 
 -25   7  14        1.37       17.20     11.48 o 
 -23   7  14       20.93       12.14     10.37 o 
 -21   7  14       15.66       15.07      8.44 o 
 -19   7  14       77.52       75.62     10.79 o 
 -17   7  14       34.60       28.56      5.44 o 
 -15   7  14      377.54      374.98     19.63 o 
 -13   7  14       76.55       43.67     15.81 o 
 -11   7  14      200.62      214.52     17.62 o 
  -9   7  14       38.03       82.03     16.51 o 
  -7   7  14      236.39      237.13     22.69 o 
  -5   7  14      346.91      323.99     17.23 o 
  -3   7  14      215.41      240.94     15.60 o 
  -1   7  14        0.00        2.04      8.23 o 
   1   7  14       33.86       30.86     16.51 o 
   3   7  14       19.15       20.96     12.58 o 
   5   7  14       69.43       29.84     17.95 o 
   7   7  14       20.02        8.80     13.73 o 
   9   7  14       24.87       21.90     16.00 o 
 -24   8  14        0.06       13.57     20.34 o 
 -22   8  14        0.14        2.62     21.81 o 
 -20   8  14       17.44       28.81     22.22 o 
 -18   8  14        2.61       -8.84     16.78 o 
 -16   8  14      112.12      109.97     19.30 o 
 -14   8  14       20.86       21.92     16.99 o 
 -12   8  14      325.21      373.95     21.15 o 
 -10   8  14        3.99        5.45     15.72 o 
  -8   8  14      538.86      570.17     33.43 o 
  -6   8  14       10.00      -12.58     20.57 o 
  -4   8  14      280.84      280.34     29.73 o 
  -2   8  14      127.94      128.59     17.88 o 
   0   8  14       57.86       29.63     17.31 o 
   2   8  14      248.66      310.56     21.96 o 
   4   8  14       32.23       12.22     13.13 o 
   6   8  14       66.39       28.85     21.60 o 
 -21   9  14       75.68       81.76     26.88 o 
 -19   9  14       16.93        1.05     19.99 o 
 -17   9  14       32.74       42.44     22.94 o 
 -15   9  14      102.75      112.53     26.40 o 
 -13   9  14       23.77       29.90     18.80 o 
 -11   9  14      260.89      310.32     22.06 o 
  -9   9  14      115.87      174.20     22.51 o 
  -7   9  14       14.04       32.00     20.52 o 
  -5   9  14        0.39        1.91     16.68 o 
  -3   9  14       79.46       85.18     25.81 o 
  -1   9  14       39.99       65.83     31.85 o 
   1   9  14       13.45        6.36     23.84 o 
   3   9  14        2.61       -5.81     14.60 o 
 -16  10  14        0.98        9.43     19.40 o 
 -14  10  14      181.32      210.23     29.97 o 
 -12  10  14       54.98       50.31     32.10 o 
 -10  10  14      340.77      296.96     30.94 o 
  -8  10  14       33.79       51.36     25.87 o 
  -6  10  14       11.96       10.75     24.92 o 
  -4  10  14       39.21       24.42     26.14 o 
  -2  10  14      104.17       99.64     43.08 o 
 -33   1  15       20.10        5.49     13.21 o 
 -31   1  15        8.96       20.02     10.32 o 
 -29   1  15      218.06      213.85     11.33 o 
 -27   1  15       49.42       31.75      9.35 o 
 -25   1  15       27.92       35.35      9.49 o 
 -23   1  15      475.45      444.73     13.97 o 
 -21   1  15      526.66      473.60     11.53 o 
 -19   1  15       15.62       25.02      8.76 o 
 -17   1  15     1385.31     1419.45     13.02 o 
 -15   1  15     2601.03     2673.00     16.63 o 
 -13   1  15      135.37      134.19      6.72 o 
 -11   1  15       16.29       27.81      6.96 o 
  -9   1  15        6.02       22.75      8.39 o 
  -7   1  15      267.87      270.59      9.59 o 
  -5   1  15     1544.15     1362.43     20.76 o 
  -3   1  15      750.71      751.66     21.49 o 
  -1   1  15     1011.49      960.65     17.45 o 
   1   1  15     2253.37     2303.73     29.78 o 
   3   1  15      111.63      117.95     14.63 o 
   5   1  15      171.59      192.54     17.57 o 
   7   1  15       41.27       24.22     15.03 o 
   9   1  15      107.51       78.65     36.03 o 
  11   1  15       19.49       12.58     17.11 o 
  13   1  15       33.35       15.93     20.92 o 
 -32   2  15       23.46       24.97     10.55 o 
 -30   2  15      164.11      156.94     11.01 o 
 -28   2  15       18.38       31.84     15.40 o 
 -26   2  15      209.58      222.60      9.75 o 
 -24   2  15       99.94      126.98      8.88 o 
 -22   2  15        0.03        6.53      7.89 o 
 -20   2  15      579.85      582.61     12.68 o 
 -18   2  15     2361.91     2220.86     16.98 o 
 -16   2  15       35.05       28.14      4.71 o 
 -14   2  15       75.17       87.22      5.12 o 
 -12   2  15     1566.24     1569.43     14.31 o 
 -10   2  15      936.18      953.07     13.85 o 
  -8   2  15      673.33      558.16     12.19 o 
  -6   2  15      819.86      948.16     11.93 o 
  -4   2  15       69.93       85.69      9.13 o 
  -2   2  15      764.80      820.27     15.59 o 
   0   2  15      224.71      216.28     13.25 o 
   2   2  15       78.58       71.38     13.11 o 
   4   2  15     1829.58     1852.05     27.26 o 
   6   2  15        2.30        5.89     14.12 o 
   8   2  15      146.56      180.83     19.88 o 
  10   2  15       41.57       33.00     17.66 o 
  12   2  15      347.64      396.99     23.65 o 
 -31   3  15        3.04        8.26      9.55 o 
 -29   3  15        9.50        0.71      7.27 o 
 -27   3  15       15.47       27.36      7.63 o 
 -25   3  15      577.67      654.45     14.00 o 
 -23   3  15      148.32      136.02      9.22 o 
 -21   3  15     1946.63     1870.55     18.75 o 
 -19   3  15      401.80      343.00     12.37 o 
 -17   3  15     2334.96     2208.34     26.24 o 
 -15   3  15       43.04       61.44      2.75 o 
 -13   3  15      369.08      300.62      7.71 o 
 -11   3  15       17.55       29.01      4.81 o 
  -9   3  15        0.06        7.38      4.79 o 
  -7   3  15       19.75        9.27      4.14 o 
  -5   3  15      200.13      196.70      8.76 o 
  -3   3  15      868.48      846.45     15.37 o 
  -1   3  15       21.73       17.90     11.13 o 
   1   3  15        0.11       -1.33      9.80 o 
   3   3  15     1188.01     1121.41     31.93 o 
   5   3  15      559.86      557.72     18.58 o 
   7   3  15       72.77       65.02     15.74 o 
   9   3  15        5.92       13.20     16.59 o 
  11   3  15        1.63       18.82     17.85 o 
 -32   4  15        6.05       15.06     45.19 o 
 -30   4  15       14.69       12.60      9.81 o 
 -28   4  15       88.74       69.42      9.31 o 
 -26   4  15       55.98       35.76      7.46 o 
 -24   4  15      412.98      456.46     10.93 o 
 -22   4  15        2.33        2.32      4.23 o 
 -20   4  15      973.36      929.08     16.64 o 
 -18   4  15       56.15       45.95      8.29 o 
 -16   4  15        0.69        2.97      5.95 o 
 -14   4  15       26.60       24.65     12.35 o 
 -12   4  15       84.71      152.97     15.33 o 
 -10   4  15       23.51       14.56     17.59 o 
  -8   4  15       68.90      101.64      9.31 o 
  -6   4  15      426.40      431.68     10.93 o 
  -4   4  15       75.41       65.77      4.51 o 
  -2   4  15      224.49      240.10     13.59 o 
   0   4  15      780.85      757.83     17.28 o 
   2   4  15        0.06        3.55     10.25 o 
   4   4  15      159.84      120.84     15.85 o 
   6   4  15      162.94      189.78     16.22 o 
   8   4  15      137.98      178.54     19.04 o 
  10   4  15       14.78       13.73     17.90 o 
  12   4  15      101.47       60.19     30.65 o 
 -29   5  15        3.35        8.04     19.04 o 
 -27   5  15       11.36       12.16     13.30 o 
 -25   5  15       33.49       30.19     11.46 o 
 -23   5  15       74.10       64.93     10.97 o 
 -21   5  15      463.03      478.65     15.75 o 
 -19   5  15      175.58      196.41      9.57 o 
 -17   5  15       38.85       39.15      6.55 o 
 -15   5  15      186.05      172.52     15.28 o 
 -13   5  15        9.20       18.12     13.07 o 
 -11   5  15      861.25      776.04     40.54 o 
  -9   5  15      126.74      102.27     18.20 o 
  -7   5  15       22.04       12.31      2.82 o 
  -5   5  15        2.55        3.28      5.39 o 
  -3   5  15      164.10      149.90     12.63 o 
  -1   5  15      249.56      270.61     10.24 o 
   1   5  15       10.99       10.43      5.92 o 
   3   5  15      116.08      146.66     16.46 o 
   5   5  15        1.33        0.44     11.35 o 
   7   5  15       33.38       27.29      9.58 o 
   9   5  15       16.41        5.36     10.94 o 
 -28   6  15       12.18       20.66     19.14 o 
 -26   6  15       97.57       74.36     24.20 o 
 -24   6  15       95.56       80.11     12.00 o 
 -22   6  15        4.66       11.19      8.77 o 
 -20   6  15      176.75      179.13     10.14 o 
 -18   6  15        1.17        3.53      8.08 o 
 -16   6  15      357.82      347.73     18.65 o 
 -14   6  15      395.05      425.36     18.69 o 
 -12   6  15      471.59      500.79     21.11 o 
 -10   6  15     1146.87     1243.43     25.31 o 
  -8   6  15        0.39       -4.47     17.39 o 
  -6   6  15     1248.48     1135.23     11.93 o 
  -4   6  15      129.44      118.38      7.89 o 
  -2   6  15      341.11      377.31     11.32 o 
   0   6  15       91.49       87.95     15.90 o 
   2   6  15       61.89       40.43      7.10 o 
   4   6  15      153.76      133.59     41.61 o 
   6   6  15       35.04       30.32     15.72 o 
   8   6  15       26.76       -1.08     14.12 o 
 -27   7  15        6.00        9.98     18.29 o 
 -25   7  15      511.92      541.37     17.50 o 
 -23   7  15       57.00       51.39     13.03 o 
 -21   7  15       21.36       15.36      7.59 o 
 -19   7  15      396.83      405.90     27.28 o 
 -17   7  15        2.36       12.64     16.07 o 
 -15   7  15       48.03       88.24     17.04 o 
 -13   7  15        3.57       12.61     15.25 o 
 -11   7  15       59.38       88.10     16.82 o 
  -9   7  15       38.02       49.92     16.48 o 
  -7   7  15       91.48       43.59     40.45 o 
  -5   7  15       56.65       37.40      7.04 o 
  -3   7  15       24.72       25.94      7.22 o 
  -1   7  15       32.52       16.36      8.14 o 
   1   7  15       26.77       41.74     12.44 o 
   3   7  15       62.03       24.97     14.94 o 
   5   7  15       22.46        7.06     12.77 o 
   7   7  15        1.19       13.61     15.19 o 
 -24   8  15      102.39      104.57     28.62 o 
 -22   8  15       12.60        9.16     30.14 o 
 -20   8  15        0.59      -21.18     33.49 o 
 -18   8  15       22.66       34.40     20.55 o 
 -16   8  15       48.75       36.49     20.73 o 
 -14   8  15      122.65      163.20     21.75 o 
 -12   8  15        6.56       -7.31     16.44 o 
 -10   8  15        6.10       12.89     16.82 o 
  -8   8  15       78.16      105.78     19.00 o 
  -6   8  15       13.27       10.76     20.78 o 
  -4   8  15      146.59      168.17     28.97 o 
  -2   8  15      151.90      198.71     39.39 o 
   0   8  15        0.58        6.05     11.88 o 
   2   8  15       77.72       47.79     32.63 o 
   4   8  15      176.78      184.64     15.53 o 
 -21   9  15       12.07       -1.73     16.44 o 
 -19   9  15       81.87       95.47     23.50 o 
 -17   9  15      183.09      217.64     25.06 o 
 -15   9  15      135.16      191.22     24.51 o 
 -13   9  15       56.64       59.46     19.75 o 
 -11   9  15       13.49       23.54     23.75 o 
  -9   9  15       84.68      108.58     25.87 o 
  -7   9  15      218.19      244.10     28.96 o 
  -5   9  15      259.56      284.09     29.08 o 
  -3   9  15        2.81       15.51     24.38 o 
  -1   9  15       28.14       72.22     44.67 o 
   1   9  15       80.61       75.43     33.10 o 
 -16  10  15       38.24       43.32     27.09 o 
 -14  10  15      142.73      137.81     29.25 o 
 -12  10  15        3.61       12.90     25.32 o 
 -10  10  15       77.07       87.75     48.45 o 
  -8  10  15       23.10       33.64     26.49 o 
  -6  10  15       78.85       97.29     46.41 o 
  -4  10  15        9.77       -2.75     24.98 o 
 -32   0  16       95.99       60.18     21.14 o 
 -30   0  16      287.45      275.08     17.15 o 
 -28   0  16      357.57      321.96     15.93 o 
 -26   0  16      230.44      204.39     14.73 o 
 -24   0  16        7.58       12.38     13.48 o 
 -22   0  16      102.86       78.43     16.81 o 
 -20   0  16      804.42      779.67     16.40 o 
 -18   0  16     6975.05     6823.59     48.03 o 
 -16   0  16     2883.04     3066.87     28.59 o 
 -14   0  16    10580.15    10772.43     78.06 o 
 -12   0  16      342.97      281.28     10.18 o 
 -10   0  16       56.53       73.09     10.85 o 
  -8   0  16     2496.77     2572.99     43.87 o 
  -6   0  16      444.05      630.81     15.89 o 
  -4   0  16     1091.26     1146.07     45.92 o 
  -2   0  16       64.46       41.06     14.88 o 
   0   0  16      122.83      160.60     17.57 o 
   2   0  16      723.31      692.59     61.67 o 
   4   0  16      120.06      150.51     42.39 o 
   6   0  16      627.76      598.52     37.71 o 
   8   0  16      562.56      651.72     31.68 o 
  10   0  16       15.31        4.16     23.09 o 
  12   0  16       27.70       -5.52     29.69 o 
 -33   1  16        1.24       10.25     12.42 o 
 -31   1  16       56.25       51.53     10.68 o 
 -29   1  16       72.37       89.20     18.53 o 
 -27   1  16        0.00       -2.73      7.55 o 
 -25   1  16       32.62       17.97     10.30 o 
 -23   1  16      159.27      173.53     10.95 o 
 -21   1  16     1175.39      989.54     14.96 o 
 -19   1  16       50.01       46.86      6.97 o 
 -17   1  16    11133.94    10534.32     48.77 o 
 -15   1  16      351.63      329.10      8.70 o 
 -13   1  16     1538.47     1450.40     13.12 o 
 -11   1  16      237.74      244.98     10.62 o 
  -9   1  16     1180.49     1085.88     15.08 o 
  -7   1  16      310.16      285.21      9.21 o 
  -5   1  16      493.01      481.77     10.43 o 
  -3   1  16      380.01      410.94     12.91 o 
  -1   1  16      158.00      123.89     11.74 o 
   1   1  16        4.94        2.73     10.26 o 
   3   1  16       15.48       10.95     12.86 o 
   5   1  16      464.87      474.18     18.50 o 
   7   1  16      140.30       92.53     40.20 o 
   9   1  16      270.45      239.81     46.19 o 
  11   1  16      172.23       79.07     38.75 o 
 -32   2  16       72.59       53.78     14.74 o 
 -30   2  16       37.51       25.45      9.35 o 
 -28   2  16      156.04      147.34     10.61 o 
 -26   2  16       19.57       24.73      8.12 o 
 -24   2  16      103.55      106.14     12.06 o 
 -22   2  16       30.44       32.55      9.16 o 
 -20   2  16        0.46        3.57      5.17 o 
 -18   2  16      281.97      298.35      7.30 o 
 -16   2  16       34.76       34.96      5.20 o 
 -14   2  16     3544.41     3644.40     24.80 o 
 -12   2  16      841.67      750.45      8.82 o 
 -10   2  16      641.61      676.44     10.98 o 
  -8   2  16       24.30       23.14      5.99 o 
  -6   2  16      207.78      209.35      8.25 o 
  -4   2  16       13.59        6.94     11.04 o 
  -2   2  16      191.20      210.73     13.19 o 
   0   2  16     1008.09     1000.72     21.45 o 
   2   2  16        7.70       -1.72     11.75 o 
   4   2  16      134.17      156.43     17.40 o 
   6   2  16        0.75        2.20     12.92 o 
   8   2  16      286.17      281.70     22.59 o 
  10   2  16      144.51      107.56     48.09 o 
  12   2  16       60.51       52.02     25.35 o 
 -31   3  16       95.76      121.22     11.27 o 
 -29   3  16      171.61      195.74     15.48 o 
 -27   3  16      123.91      114.27      8.44 o 
 -25   3  16       66.28       60.61     13.95 o 
 -23   3  16     3147.68     3001.90     36.65 o 
 -21   3  16      117.15       93.42      5.62 o 
 -19   3  16     2046.82     1865.98     27.01 o 
 -17   3  16       34.06       24.45      3.80 o 
 -15   3  16       10.29        6.96      3.47 o 
 -13   3  16       57.25       54.78      4.88 o 
 -11   3  16      136.04      140.37      5.30 o 
  -9   3  16       25.09       20.60      5.63 o 
  -7   3  16        9.79       12.87      4.48 o 
  -5   3  16      467.30      416.86     19.40 o 
  -3   3  16        0.08        4.21      8.65 o 
  -1   3  16      987.39     1022.55     18.68 o 
   1   3  16        0.04       17.12     12.83 o 
   3   3  16      744.86      749.99     18.81 o 
   5   3  16       69.23       63.17     15.05 o 
   7   3  16       48.41       60.06     20.04 o 
   9   3  16      161.68      168.61     33.60 o 
  11   3  16      331.85      361.61     22.95 o 
 -30   4  16       13.19       18.21     15.91 o 
 -28   4  16      170.63      188.72     20.99 o 
 -26   4  16        8.69        4.67      6.84 o 
 -24   4  16      109.35      124.27     13.50 o 
 -22   4  16       67.93       45.85      6.76 o 
 -20   4  16      714.04      641.30     14.45 o 
 -18   4  16      142.98      149.39     13.30 o 
 -16   4  16      263.25      251.77     17.04 o 
 -14   4  16      264.20      229.57     19.14 o 
 -12   4  16      820.48      685.77     18.55 o 
 -10   4  16      971.98      927.69      9.47 o 
  -8   4  16      186.83      144.87      7.30 o 
  -6   4  16      246.58      245.39     10.48 o 
  -4   4  16        0.58       -0.20      3.91 o 
  -2   4  16       76.35       45.79     10.32 o 
   0   4  16      171.28      181.07     13.29 o 
   2   4  16      136.03      159.76     16.98 o 
   4   4  16        1.92       -4.19     12.29 o 
   6   4  16       25.61       26.77     15.39 o 
   8   4  16        4.65       10.62     16.50 o 
  10   4  16       69.61       77.52     25.33 o 
 -29   5  16        1.19       -5.51     13.88 o 
 -27   5  16       17.54       12.33     17.09 o 
 -25   5  16       82.76      114.99     12.30 o 
 -23   5  16       56.97       66.61     10.79 o 
 -21   5  16      236.50      230.46     14.30 o 
 -19   5  16       41.06       55.55      9.30 o 
 -17   5  16      119.62      144.52     17.17 o 
 -15   5  16      411.27      406.04     17.92 o 
 -13   5  16      507.28      487.06     20.22 o 
 -11   5  16     1462.93     1330.05     25.15 o 
  -9   5  16      133.34      132.83     41.03 o 
  -7   5  16       43.64       23.55      4.27 o 
  -5   5  16      122.51      102.56      6.74 o 
  -3   5  16      129.36      154.05      9.49 o 
  -1   5  16       84.71       91.22      6.80 o 
   1   5  16      167.90      185.54     14.68 o 
   3   5  16        3.48        6.10     12.82 o 
   5   5  16       19.45       32.48     16.18 o 
   7   5  16       48.13       12.98     10.34 o 
   9   5  16      152.03      145.35     28.97 o 
 -28   6  16       25.35        5.14     13.21 o 
 -26   6  16        2.14        1.18     10.56 o 
 -24   6  16       21.15       14.28     13.63 o 
 -22   6  16        7.59        3.52     11.04 o 
 -20   6  16      192.44      164.63      8.99 o 
 -18   6  16        0.05       -4.08     14.03 o 
 -16   6  16        0.56        2.29     13.57 o 
 -14   6  16      152.88      176.59     17.58 o 
 -12   6  16       13.89       34.58     15.36 o 
 -10   6  16       47.49       32.64     15.48 o 
  -8   6  16      242.00      233.33     22.41 o 
  -6   6  16        9.78       13.48      4.79 o 
  -4   6  16      307.74      323.30     13.65 o 
  -2   6  16       48.83       57.86     18.16 o 
   0   6  16      127.82       93.48     19.76 o 
   2   6  16       52.45       44.64     15.46 o 
   4   6  16       77.03       84.48     13.60 o 
   6   6  16       56.80       42.50     15.08 o 
 -27   7  16        0.05       16.20     25.28 o 
 -25   7  16        9.34       27.21     23.81 o 
 -23   7  16       17.81       14.69     23.60 o 
 -21   7  16        0.07       27.02     22.51 o 
 -19   7  16       13.88       14.35     16.42 o 
 -17   7  16        0.01       -4.08     15.60 o 
 -15   7  16        0.01       -4.84     17.58 o 
 -13   7  16      117.38      119.34     17.57 o 
 -11   7  16       50.88       40.02     16.92 o 
  -9   7  16      486.94      594.28     23.09 o 
  -7   7  16        0.37       -1.79     18.65 o 
  -5   7  16       44.77       44.07     14.33 o 
  -3   7  16        9.34       12.17      6.13 o 
  -1   7  16        0.27        9.22      9.56 o 
   1   7  16        9.76        8.84     11.94 o 
   3   7  16        0.16        9.73     11.11 o 
   5   7  16       30.12       24.26     13.35 o 
 -24   8  16       50.66       94.90     28.65 o 
 -22   8  16       32.33       71.26     25.95 o 
 -20   8  16        0.74        2.35     17.13 o 
 -18   8  16       13.49       25.52     23.63 o 
 -16   8  16       33.42       21.42     19.62 o 
 -14   8  16       33.69       39.81     20.28 o 
 -12   8  16        6.35      -12.26     31.76 o 
 -10   8  16      170.69      207.89     26.03 o 
  -8   8  16      104.74      108.93     85.79 o 
  -6   8  16        9.08       11.03     22.54 o 
  -4   8  16      130.34      128.59     26.42 o 
  -2   8  16       28.60       29.49     30.22 o 
   0   8  16       25.16       52.43     32.75 o 
   2   8  16       60.98       93.60     48.40 o 
 -19   9  16      130.21      178.83     26.83 o 
 -17   9  16      147.51      157.95     22.47 o 
 -15   9  16      126.41      184.51     24.37 o 
 -13   9  16      179.83      140.58     24.43 o 
 -11   9  16        3.21       13.68     19.01 o 
  -9   9  16       31.54       76.82     31.08 o 
  -7   9  16       17.73       73.06     27.36 o 
  -5   9  16      258.91      303.31     32.90 o 
  -3   9  16        6.01       20.07     26.39 o 
  -1   9  16      104.57      118.58     36.67 o 
 -12  10  16        2.02       26.38     42.93 o 
 -10  10  16        0.43       30.91     27.07 o 
 -33   1  17       19.49       26.15     12.71 o 
 -31   1  17        8.48        2.47      8.65 o 
 -29   1  17       14.58        8.22     10.01 o 
 -27   1  17      228.83      191.98     17.95 o 
 -25   1  17       84.79       61.08     11.95 o 
 -23   1  17        0.85       -4.38      8.18 o 
 -21   1  17     2214.42     2203.87     23.27 o 
 -19   1  17      133.68      130.01      6.40 o 
 -17   1  17     2498.80     2310.02     16.43 o 
 -15   1  17      148.48      134.74      8.83 o 
 -13   1  17     3334.57     3347.47     22.18 o 
 -11   1  17        0.48       -0.42      7.38 o 
  -9   1  17      256.84      286.09      9.77 o 
  -7   1  17      800.74      815.88     13.14 o 
  -5   1  17     1424.86     1585.05     17.43 o 
  -3   1  17     2319.72     2140.45     23.92 o 
  -1   1  17       94.18      121.17     13.23 o 
   1   1  17      295.67      311.01     14.84 o 
   3   1  17      134.02      144.25     15.91 o 
   5   1  17      105.72      134.59     15.99 o 
   7   1  17       43.22       30.35     16.31 o 
   9   1  17        0.00        2.59     17.10 o 
 -32   2  17       74.45       81.50     14.55 o 
 -30   2  17       26.50       28.79     10.49 o 
 -28   2  17       24.62       41.56     11.63 o 
 -26   2  17        1.41        0.00     10.42 o 
 -24   2  17      940.89      855.24     14.26 o 
 -22   2  17       13.31       11.24      5.64 o 
 -20   2  17      205.37      203.76      7.40 o 
 -18   2  17     1370.37     1323.55     11.87 o 
 -16   2  17        8.32       15.35      5.27 o 
 -14   2  17      449.02      451.07      7.84 o 
 -12   2  17      272.76      312.02      8.49 o 
 -10   2  17      116.11      106.01     10.78 o 
  -8   2  17        7.88        6.36      6.06 o 
  -6   2  17        2.52        0.49      5.87 o 
  -4   2  17        0.12       -5.00      8.77 o 
  -2   2  17       50.14       36.49     10.90 o 
   0   2  17       63.19       84.34     12.13 o 
   2   2  17       34.30       28.28     12.77 o 
   4   2  17      153.41      156.82     15.73 o 
   6   2  17       23.64        9.64     16.63 o 
   8   2  17        6.88        9.80     16.22 o 
  10   2  17        0.51       -2.53     17.67 o 
 -31   3  17      286.11      318.20     25.92 o 
 -29   3  17      168.37      168.76     17.83 o 
 -27   3  17      352.93      331.39     13.29 o 
 -25   3  17        3.64       -0.71      8.99 o 
 -23   3  17     1362.74     1213.36     34.59 o 
 -21   3  17       46.06       48.82      5.15 o 
 -19   3  17      101.10      113.65      6.87 o 
 -17   3  17        2.27       10.93      3.65 o 
 -15   3  17      445.15      411.07      6.78 o 
 -13   3  17       49.98       44.21      4.31 o 
 -11   3  17      588.39      561.16     12.89 o 
  -9   3  17       89.21      102.26     13.39 o 
  -7   3  17       19.93       10.66      4.82 o 
  -5   3  17        6.05        7.39      6.32 o 
  -3   3  17      218.07      233.59     11.49 o 
  -1   3  17      169.13      158.55     12.69 o 
   1   3  17      317.19      311.16     14.71 o 
   3   3  17      417.62      479.16     21.18 o 
   5   3  17       36.76       36.77     14.52 o 
   7   3  17      222.01      240.88     20.02 o 
   9   3  17       26.16       35.74     20.80 o 
 -30   4  17        0.09       16.18     17.86 o 
 -28   4  17      178.49      208.44     22.76 o 
 -26   4  17      223.69      221.78     15.10 o 
 -24   4  17      207.03      191.14     13.98 o 
 -22   4  17      806.03      800.14     17.82 o 
 -20   4  17      290.89      261.37     11.06 o 
 -18   4  17       41.33       49.14      7.79 o 
 -16   4  17       77.25       80.63     15.34 o 
 -14   4  17      240.52      292.11     15.65 o 
 -12   4  17       19.08       34.90     13.54 o 
 -10   4  17     2339.23     2372.53     44.47 o 
  -8   4  17       86.80       70.95      3.57 o 
  -6   4  17      201.79      210.07      7.52 o 
  -4   4  17       39.50       27.69      5.00 o 
  -2   4  17      359.47      363.44     14.23 o 
   0   4  17        0.60       11.41     10.91 o 
   2   4  17       99.93       79.26     13.36 o 
   4   4  17      240.24      263.81     16.01 o 
   6   4  17       18.42       10.05     16.17 o 
   8   4  17       21.00       20.01     19.35 o 
 -29   5  17       10.86       20.25     14.82 o 
 -27   5  17        1.41        4.96     14.25 o 
 -25   5  17       11.78        9.12     10.88 o 
 -23   5  17      232.15      229.23     19.40 o 
 -21   5  17        0.40       -9.32     12.42 o 
 -19   5  17      168.50      169.07     30.52 o 
 -17   5  17       57.83       56.09     16.48 o 
 -15   5  17       45.15       45.41     14.75 o 
 -13   5  17       39.05       42.29     14.47 o 
 -11   5  17      120.10       75.59     15.03 o 
  -9   5  17       24.59       22.74     17.73 o 
  -7   5  17      209.96      188.36     13.85 o 
  -5   5  17        4.56       13.31      6.89 o 
  -3   5  17      160.93      152.17      7.29 o 
  -1   5  17       22.61       43.14      6.40 o 
   1   5  17        1.26        5.12     11.76 o 
   3   5  17       12.39       32.72     16.69 o 
   5   5  17        1.63       11.72     14.20 o 
   7   5  17        0.04       -2.02     12.90 o 
 -28   6  17       21.78       17.05     13.44 o 
 -26   6  17       56.57       55.10     13.33 o 
 -24   6  17      189.60      196.51     17.10 o 
 -22   6  17      345.75      289.40     27.96 o 
 -20   6  17        1.12       -0.57      7.21 o 
 -18   6  17        5.54       32.44     17.97 o 
 -16   6  17        0.24      -10.84     14.62 o 
 -14   6  17      452.04      439.79     20.36 o 
 -12   6  17        0.50       -5.67     14.53 o 
 -10   6  17        3.80       -0.04     12.40 o 
  -8   6  17      185.56      221.73     37.55 o 
  -6   6  17      100.80       82.17     17.36 o 
  -4   6  17       27.70       29.32     10.02 o 
  -2   6  17      131.96      159.76     14.16 o 
   0   6  17      189.01        8.91     22.74 o 
   2   6  17        1.15       -5.26     10.84 o 
   4   6  17        0.27        9.18     12.86 o 
   6   6  17        0.11       -5.26     13.24 o 
 -25   7  17       61.31       84.12     26.75 o 
 -23   7  17       59.16       92.80     25.64 o 
 -21   7  17       14.52       21.83     17.73 o 
 -19   7  17        3.22       -3.73     21.28 o 
 -17   7  17       36.17       32.77     22.12 o 
 -15   7  17      142.47      115.89     27.84 o 
 -13   7  17        5.17        5.56     23.70 o 
 -11   7  17        0.81       26.09     25.30 o 
  -9   7  17       93.02       69.25     61.56 o 
  -7   7  17        6.31       -8.73     21.14 o 
  -5   7  17       41.26       49.33     49.40 o 
  -3   7  17       18.99       19.58     27.95 o 
  -1   7  17       14.26        7.92      8.60 o 
   1   7  17        2.34        7.56     14.34 o 
   3   7  17       44.04       42.84     15.26 o 
 -22   8  17       12.35       10.97     19.43 o 
 -20   8  17       38.05       35.11     22.19 o 
 -18   8  17        0.02       20.29     18.56 o 
 -16   8  17        0.02        3.03     17.05 o 
 -14   8  17        7.60        4.38     17.18 o 
 -12   8  17        4.41        4.06     19.31 o 
 -10   8  17        8.40       28.77     27.78 o 
  -8   8  17       82.59       33.36     30.02 o 
  -6   8  17      352.64      439.75     31.43 o 
  -4   8  17      246.50      137.87    102.96 o 
  -2   8  17        6.05      -10.59     25.98 o 
   0   8  17      160.43      231.48     32.93 o 
 -19   9  17        0.45        2.27     19.10 o 
 -17   9  17       22.54       10.00     20.12 o 
 -15   9  17       12.88       -1.81     20.87 o 
 -13   9  17       50.61       58.04     21.22 o 
 -11   9  17       22.33       30.88     22.87 o 
  -9   9  17       24.32       35.81     27.59 o 
  -7   9  17      440.16      550.83     39.34 o 
  -5   9  17      212.23      318.80     35.00 o 
 -32   0  18       40.87       57.59     53.30 o 
 -30   0  18       47.08       45.98     43.13 o 
 -28   0  18       79.55       55.51     39.23 o 
 -26   0  18       34.71       47.94     15.40 o 
 -24   0  18       41.93       37.58     13.83 o 
 -22   0  18       79.60       39.63     10.93 o 
 -20   0  18       58.58       62.95      8.79 o 
 -18   0  18      971.77     1024.11     16.23 o 
 -16   0  18      379.17      432.97     12.24 o 
 -14   0  18     3821.38     3935.59     35.84 o 
 -12   0  18      164.35      213.63     13.85 o 
 -10   0  18     6421.34     6713.05     67.66 o 
  -8   0  18      705.79      728.27     22.30 o 
  -6   0  18     2293.03     2375.01     29.16 o 
  -4   0  18      761.87      693.33     21.07 o 
  -2   0  18      132.34      124.66     17.38 o 
   0   0  18     1161.88     1362.26     42.58 o 
   2   0  18       43.00       70.02     19.81 o 
   4   0  18      886.40      929.42     38.68 o 
   6   0  18      322.73      389.16     28.39 o 
   8   0  18      358.42      303.62    177.58 o 
 -33   1  18       71.14       58.79     12.83 o 
 -31   1  18        0.13        2.58     13.97 o 
 -29   1  18        9.56        6.90     12.13 o 
 -27   1  18      100.70       93.43     21.59 o 
 -25   1  18      160.44      161.84     11.33 o 
 -23   1  18        0.21       -3.08      6.47 o 
 -21   1  18       97.84       96.49      6.57 o 
 -19   1  18      211.23      193.87      6.72 o 
 -17   1  18      123.13       96.24      6.83 o 
 -15   1  18     1136.17     1036.43     11.33 o 
 -13   1  18      697.36      760.38     11.10 o 
 -11   1  18     2092.78     2168.52     22.08 o 
  -9   1  18      119.14      132.96      9.70 o 
  -7   1  18      439.45      393.69     10.51 o 
  -5   1  18      475.01      508.30     10.18 o 
  -3   1  18       42.53       28.58     11.12 o 
  -1   1  18      754.99      807.88     18.95 o 
   1   1  18       76.49       55.86     13.38 o 
   3   1  18      284.95      338.24     18.85 o 
   5   1  18      152.52      105.41     39.28 o 
   7   1  18      207.88      172.14     74.34 o 
   9   1  18        0.00       -3.84     19.55 o 
 -32   2  18        8.03       -1.17     11.67 o 
 -30   2  18       88.30       87.66     23.28 o 
 -28   2  18      259.54      278.81     15.52 o 
 -26   2  18        7.31        1.48     10.16 o 
 -24   2  18       92.88      103.47     11.00 o 
 -22   2  18       10.76        9.90      5.65 o 
 -20   2  18      151.10      150.29      6.45 o 
 -18   2  18       55.38       28.70      6.03 o 
 -16   2  18      353.20      373.00      8.60 o 
 -14   2  18     1036.01     1033.59     10.60 o 
 -12   2  18      152.54      199.00      6.73 o 
 -10   2  18     1183.16     1113.38     15.04 o 
  -8   2  18      195.42      188.07      7.36 o 
  -6   2  18      134.00      150.89      9.16 o 
  -4   2  18       35.45       32.05      7.86 o 
  -2   2  18       16.34        0.82      9.21 o 
   0   2  18       47.75       50.92     12.27 o 
   2   2  18        4.25        6.63     12.84 o 
   4   2  18       23.87       19.39     13.92 o 
   6   2  18      204.84      205.12     20.11 o 
   8   2  18       35.92       32.22     19.37 o 
 -31   3  18        5.98       -8.32     15.76 o 
 -29   3  18       31.43       51.81     15.76 o 
 -27   3  18       19.89        7.40      8.39 o 
 -25   3  18       54.68       89.83      6.55 o 
 -23   3  18       31.21       20.32      5.12 o 
 -21   3  18       22.77       36.16      4.20 o 
 -19   3  18       34.69       24.20      4.15 o 
 -17   3  18      418.78      363.41      8.71 o 
 -15   3  18       22.76       17.83      4.34 o 
 -13   3  18      597.10      465.36      9.61 o 
 -11   3  18        0.45        2.31      4.66 o 
  -9   3  18      498.06      444.13     10.08 o 
  -7   3  18      789.60      750.41     13.65 o 
  -5   3  18       39.26       45.37      8.51 o 
  -3   3  18      291.84      341.31     12.91 o 
  -1   3  18       74.95       41.28     12.61 o 
   1   3  18        0.88       -5.57     13.10 o 
   3   3  18       38.05       47.60     14.64 o 
   5   3  18       77.80       73.76     21.47 o 
   7   3  18       45.80       17.89     18.66 o 
 -30   4  18       97.73      124.70     24.08 o 
 -28   4  18        5.23        0.32     12.38 o 
 -26   4  18        4.24        7.93     10.86 o 
 -24   4  18      198.90      217.24     13.25 o 
 -22   4  18       53.98       47.01     10.20 o 
 -20   4  18       38.08       29.34     10.43 o 
 -18   4  18        4.98       10.79     12.91 o 
 -16   4  18       13.70       20.35     12.94 o 
 -14   4  18      138.61      124.89     14.69 o 
 -12   4  18       26.22       16.80     14.83 o 
 -10   4  18       99.28       82.38      3.89 o 
  -8   4  18      268.65      217.67      6.50 o 
  -6   4  18        0.57        3.03      4.71 o 
  -4   4  18      234.10      195.80      9.64 o 
  -2   4  18      160.96      163.45     22.85 o 
   0   4  18       15.15       16.06     11.84 o 
   2   4  18       73.09       59.55     12.74 o 
   4   4  18       23.41       16.15     13.52 o 
   6   4  18       37.12       27.62     15.49 o 
 -29   5  18       17.30       -4.11     11.99 o 
 -27   5  18        3.88      -14.74     14.74 o 
 -25   5  18       21.89       26.16     13.61 o 
 -23   5  18       25.16       27.06     12.38 o 
 -21   5  18        0.20        1.29      7.77 o 
 -19   5  18      254.70      251.03     17.95 o 
 -17   5  18       14.25        7.62     15.91 o 
 -15   5  18       55.65       92.21     17.66 o 
 -13   5  18      115.85      127.05     18.38 o 
 -11   5  18       63.23       75.16     23.00 o 
  -9   5  18       42.08       41.11      9.55 o 
  -7   5  18      119.64      122.67      7.53 o 
  -5   5  18      158.69      145.73     37.14 o 
  -3   5  18       13.46       15.31      8.71 o 
  -1   5  18      273.54      265.24     73.90 o 
   1   5  18        9.72       21.55     15.05 o 
   3   5  18       47.26       51.24     14.72 o 
   5   5  18       10.26        5.74     13.54 o 
 -28   6  18        8.02       -0.08     25.43 o 
 -26   6  18       15.16       -9.17     25.99 o 
 -24   6  18       33.83       56.47     29.71 o 
 -22   6  18       87.31       65.53     20.18 o 
 -20   6  18      109.21      140.87     23.62 o 
 -18   6  18       24.95       28.38     18.07 o 
 -16   6  18        1.18       -1.21     15.93 o 
 -14   6  18        9.17        6.45     15.67 o 
 -12   6  18        0.37       21.13     15.94 o 
 -10   6  18        1.74       -6.59     18.58 o 
  -8   6  18       31.54       20.67     20.37 o 
  -6   6  18      137.13      148.25    104.75 o 
  -4   6  18       81.97       39.99      7.60 o 
  -2   6  18       36.81       16.17     10.69 o 
   0   6  18       27.53       15.54     16.63 o 
   2   6  18        0.90       -1.06     10.19 o 
   4   6  18       65.56       37.98     16.20 o 
 -25   7  18        1.02      -24.51     26.93 o 
 -23   7  18       25.08       52.17     19.96 o 
 -21   7  18       38.16       48.33     18.70 o 
 -19   7  18       18.83       17.27     17.74 o 
 -17   7  18       39.85       63.13     18.38 o 
 -15   7  18       19.05       45.01     17.84 o 
 -13   7  18        5.22        4.62     17.07 o 
 -11   7  18       12.08        9.64     21.08 o 
  -9   7  18       73.91        2.32     30.55 o 
  -7   7  18       17.61        4.61     21.02 o 
  -5   7  18       58.42       58.36     47.08 o 
  -3   7  18       54.60       35.62     25.86 o 
  -1   7  18      137.10      141.52    102.06 o 
   1   7  18       78.20       69.95     33.28 o 
 -22   8  18      106.58      143.45     25.88 o 
 -20   8  18       33.69       39.37     20.72 o 
 -18   8  18       72.25       79.68     21.11 o 
 -16   8  18       16.91       51.46     20.14 o 
 -14   8  18       24.84       36.33     19.03 o 
 -12   8  18        0.21       -9.69     18.19 o 
 -10   8  18        2.56       11.48     23.46 o 
  -8   8  18       12.97       27.37     25.75 o 
  -6   8  18        2.91       -2.08     28.65 o 
  -4   8  18      145.45      162.79    106.22 o 
  -2   8  18       88.20       65.02     77.63 o 
 -17   9  18        5.52       17.50     30.47 o 
 -15   9  18       11.01      -20.02     26.25 o 
 -13   9  18        1.14        4.48     19.75 o 
 -11   9  18       39.50       26.15     23.81 o 
  -9   9  18        0.92       -2.37     30.66 o 
  -7   9  18       26.70       19.99     28.80 o 
 -31   1  19       49.09       34.29     17.50 o 
 -29   1  19        0.07       -7.76     12.07 o 
 -27   1  19      159.75      170.24     12.31 o 
 -25   1  19      217.52      250.84     14.23 o 
 -23   1  19        0.18        5.03      5.73 o 
 -21   1  19      446.84      451.36      8.97 o 
 -19   1  19      317.79      300.94     11.35 o 
 -17   1  19     3700.53     3574.21     25.07 o 
 -15   1  19      797.37      831.61     10.97 o 
 -13   1  19     1880.48     1907.73     21.17 o 
 -11   1  19      166.15      204.58      9.79 o 
  -9   1  19      181.16      213.22     20.68 o 
  -7   1  19        8.17       12.28      7.44 o 
  -5   1  19      293.93      324.46     11.23 o 
  -3   1  19       15.86       24.27     15.08 o 
  -1   1  19        1.39        8.98     11.27 o 
   1   1  19       86.69       78.13     13.82 o 
   3   1  19        4.52       15.80     15.98 o 
   5   1  19      204.87      216.94     46.99 o 
   7   1  19        2.23       -5.54     17.53 o 
 -32   2  19        0.11       -1.38     15.38 o 
 -30   2  19        2.53       -0.25     11.28 o 
 -28   2  19      170.60      172.63     13.57 o 
 -26   2  19        2.80        7.34      6.71 o 
 -24   2  19       58.89       49.02      6.79 o 
 -22   2  19      523.43      524.29     13.30 o 
 -20   2  19       10.99        8.60      5.53 o 
 -18   2  19      239.93      216.08      7.80 o 
 -16   2  19      341.22      308.55      7.44 o 
 -14   2  19       14.62       10.19      5.72 o 
 -12   2  19        1.78        4.39      7.07 o 
 -10   2  19       73.99       98.68      9.39 o 
  -8   2  19      141.10      167.46      8.17 o 
  -6   2  19      284.22      341.56     13.44 o 
  -4   2  19       39.62       33.54      9.15 o 
  -2   2  19       46.50       22.15     12.92 o 
   0   2  19      205.16      235.53     14.45 o 
   2   2  19        1.07       10.67     14.28 o 
   4   2  19      242.91      249.07     49.27 o 
   6   2  19       18.88        8.55     19.19 o 
 -31   3  19      159.65      210.09     19.43 o 
 -29   3  19      139.05      140.77     17.08 o 
 -27   3  19       76.11      106.28     14.62 o 
 -25   3  19      233.97      242.74     39.94 o 
 -23   3  19       19.01       39.33      6.57 o 
 -21   3  19       12.63        3.32      3.57 o 
 -19   3  19      355.25      349.93     16.66 o 
 -17   3  19        9.58        7.03      4.22 o 
 -15   3  19      299.57      280.68      7.43 o 
 -13   3  19        0.18        2.95      4.60 o 
 -11   3  19       17.49        2.17      5.21 o 
  -9   3  19      185.71      186.66     10.51 o 
  -7   3  19      375.69      343.06      9.32 o 
  -5   3  19       51.24       46.97      7.54 o 
  -3   3  19        0.60        2.13      7.20 o 
  -1   3  19      140.16      154.06     12.64 o 
   1   3  19       20.71       21.90     13.26 o 
   3   3  19      163.78      244.70     29.30 o 
   5   3  19       77.88       61.67     17.01 o 
 -30   4  19        9.74       20.48     16.29 o 
 -28   4  19       16.65       14.43     13.63 o 
 -26   4  19       34.09       30.98     11.95 o 
 -24   4  19       49.91       91.65     12.00 o 
 -22   4  19      595.36      502.27     18.33 o 
 -20   4  19       25.65       22.86     14.08 o 
 -18   4  19      258.87      282.81     17.05 o 
 -16   4  19      834.67      840.47     21.24 o 
 -14   4  19       27.01       40.00     15.94 o 
 -12   4  19       83.37       52.85      2.64 o 
 -10   4  19       24.61        7.59      5.43 o 
  -8   4  19       19.81       11.43      4.72 o 
  -6   4  19       20.40       19.87      5.97 o 
  -4   4  19       52.81       58.92      8.20 o 
  -2   4  19       11.70       10.66      7.04 o 
   0   4  19       17.21       11.44     12.10 o 
   2   4  19       39.43       32.68     13.08 o 
   4   4  19       55.21       64.18     16.70 o 
 -29   5  19        6.38        7.60     12.99 o 
 -27   5  19        8.80       12.25     11.56 o 
 -25   5  19       20.80       12.92     10.37 o 
 -23   5  19       44.75       39.48     16.60 o 
 -21   5  19       56.20       37.17     18.43 o 
 -19   5  19       98.88      117.65     16.88 o 
 -17   5  19       17.09       -8.41     16.11 o 
 -15   5  19       86.29       71.24     17.90 o 
 -13   5  19       19.95       28.33     15.02 o 
 -11   5  19      252.54      222.91     22.46 o 
  -9   5  19        0.28        5.47      8.89 o 
  -7   5  19        1.63        0.25      7.38 o 
  -5   5  19       52.31       39.85     10.66 o 
  -3   5  19       13.58        9.74      9.51 o 
  -1   5  19        2.38       14.13     11.12 o 
   1   5  19        3.44        7.51     12.36 o 
   3   5  19        9.37       14.73     14.55 o 
 -26   6  19      134.22      163.86     29.12 o 
 -24   6  19       20.31       10.12     18.12 o 
 -22   6  19       11.53       20.43     17.18 o 
 -20   6  19      161.54      139.21     20.90 o 
 -18   6  19       37.48       40.49     18.99 o 
 -16   6  19       45.43       36.26     20.85 o 
 -14   6  19       23.20       46.57     28.65 o 
 -12   6  19      281.73      287.39     29.35 o 
 -10   6  19       20.21       25.38     25.44 o 
  -8   6  19       64.76       41.98     32.92 o 
  -6   6  19       43.04       38.98     36.55 o 
  -4   6  19       28.45       21.98     23.71 o 
  -2   6  19      205.93      212.77     46.11 o 
   0   6  19       42.13       38.56     13.18 o 
   2   6  19        2.87       -1.04     11.62 o 
 -23   7  19       39.23       57.31     20.70 o 
 -21   7  19       50.76       70.03     20.17 o 
 -19   7  19       27.18       41.14     18.57 o 
 -17   7  19        9.39        5.29     16.81 o 
 -15   7  19      142.38      120.68     19.73 o 
 -13   7  19       17.89       37.18     18.04 o 
 -11   7  19       12.16       -4.58     21.00 o 
  -9   7  19       23.47       -3.27     30.76 o 
  -7   7  19       38.90       36.48     34.97 o 
  -5   7  19        9.18       25.99     29.39 o 
  -3   7  19        3.19       17.27     30.60 o 
  -1   7  19       19.78        2.24     25.31 o 
 -20   8  19        6.24        5.70     31.45 o 
 -18   8  19      215.66      234.68     24.03 o 
 -16   8  19       32.70       60.64     21.42 o 
 -14   8  19       59.66       70.64     21.28 o 
 -12   8  19        8.62       11.26     21.10 o 
 -10   8  19       44.84       44.98     41.66 o 
  -8   8  19        3.82        2.42     36.86 o 
  -6   8  19       21.08       15.22     27.19 o 
 -32   0  20       65.23       25.27     35.02 o 
 -30   0  20      239.36      256.12     46.71 o 
 -28   0  20        3.88        3.24     14.19 o 
 -26   0  20        6.21        6.05     10.14 o 
 -24   0  20        1.40        9.16     10.85 o 
 -22   0  20      532.62      477.97     11.96 o 
 -20   0  20       51.62       41.15      9.19 o 
 -18   0  20      257.11      302.81     13.71 o 
 -16   0  20     1892.41     1793.65     22.58 o 
 -14   0  20      215.40      250.15     15.15 o 
 -12   0  20      471.03      510.08     19.66 o 
 -10   0  20      608.14      663.02     21.87 o 
  -8   0  20      229.43      268.68     18.51 o 
  -6   0  20     1158.55     1025.12     27.70 o 
  -4   0  20      157.87      129.26     19.19 o 
  -2   0  20      456.41      436.45     22.57 o 
   0   0  20     1133.60     1164.24     31.94 o 
   2   0  20        3.67        3.20     18.64 o 
   4   0  20       29.67        3.14     23.61 o 
 -31   1  20      409.04      517.21     21.25 o 
 -29   1  20       17.96       18.87     12.93 o 
 -27   1  20       43.43       41.11      9.42 o 
 -25   1  20        1.14       -1.34      5.81 o 
 -23   1  20       82.40       82.88      8.41 o 
 -21   1  20       99.47      107.93      7.81 o 
 -19   1  20      144.38      161.65      7.15 o 
 -17   1  20     1073.22     1095.29     13.38 o 
 -15   1  20       90.70       97.52      7.31 o 
 -13   1  20       78.26       90.81      8.02 o 
 -11   1  20      705.29      753.34     22.97 o 
  -9   1  20      303.66      280.39     11.94 o 
  -7   1  20      469.87      518.20     12.06 o 
  -5   1  20       10.05       10.82      7.79 o 
  -3   1  20      180.55      197.67     13.04 o 
  -1   1  20      122.82      109.36     21.18 o 
   1   1  20        2.60        2.11     14.37 o 
   3   1  20       28.19       17.32     14.90 o 
   5   1  20        1.70        8.32     17.86 o 
 -30   2  20        2.61       14.67     16.26 o 
 -28   2  20      116.01      173.53     31.32 o 
 -26   2  20      570.50      587.63     11.82 o 
 -24   2  20        8.90        4.36      6.65 o 
 -22   2  20        0.14        4.64      5.05 o 
 -20   2  20       30.89       23.52      5.72 o 
 -18   2  20      190.72      164.29      6.94 o 
 -16   2  20        9.89        7.85      5.56 o 
 -14   2  20      103.04      107.80     11.66 o 
 -12   2  20      123.57      126.32     10.96 o 
 -10   2  20      313.33      358.82     11.63 o 
  -8   2  20      427.32      491.20     15.16 o 
  -6   2  20        2.39       -3.89      7.63 o 
  -4   2  20      721.05      747.18     13.94 o 
  -2   2  20       40.73       26.63     12.09 o 
   0   2  20        2.72       -0.27     11.87 o 
   2   2  20        0.03       10.15     13.32 o 
   4   2  20       25.17       -5.45     16.17 o 
 -31   3  20       16.40       18.42     21.42 o 
 -29   3  20       75.74       80.84     15.75 o 
 -27   3  20        1.57        2.20     11.30 o 
 -25   3  20      353.43      338.80     14.03 o 
 -23   3  20        6.53       -9.32      9.32 o 
 -21   3  20       69.83       99.26     14.44 o 
 -19   3  20      256.83      216.23      7.97 o 
 -17   3  20      233.72      198.64     12.67 o 
 -15   3  20      455.33      402.44     11.20 o 
 -13   3  20       23.73       40.09      5.04 o 
 -11   3  20      578.45      465.90     12.57 o 
  -9   3  20       49.11       60.33     10.17 o 
  -7   3  20        1.83        3.31      8.43 o 
  -5   3  20       95.73      100.40      7.79 o 
  -3   3  20      131.79      147.79      9.33 o 
  -1   3  20      500.36      478.82     16.14 o 
   1   3  20       20.80       35.23     15.28 o 
   3   3  20       63.97       29.88     14.71 o 
 -30   4  20       58.47       41.63     16.46 o 
 -28   4  20        0.46        2.83     12.28 o 
 -26   4  20      133.14      112.65     13.42 o 
 -24   4  20       12.16        9.04      9.94 o 
 -22   4  20      656.02      661.59     23.57 o 
 -20   4  20       91.87       89.57     25.44 o 
 -18   4  20      104.99      121.73     20.25 o 
 -16   4  20       74.89       72.27     20.64 o 
 -14   4  20        7.66       34.77     20.62 o 
 -12   4  20      329.16      305.58      7.31 o 
 -10   4  20        0.01        5.28      9.10 o 
  -8   4  20       64.19       57.34      7.53 o 
  -6   4  20      203.55      191.37     11.32 o 
  -4   4  20        5.93       13.79      8.87 o 
  -2   4  20        0.47        3.38     10.16 o 
   0   4  20       17.07       20.76     12.58 o 
   2   4  20        3.90        4.51     12.35 o 
 -27   5  20        6.23        3.86     10.46 o 
 -25   5  20      807.95      868.30     28.66 o 
 -23   5  20      450.36      466.70     30.04 o 
 -21   5  20       62.38       36.59     18.51 o 
 -19   5  20      285.14      359.63     19.74 o 
 -17   5  20       47.88       57.87     16.27 o 
 -15   5  20        0.46        2.21     13.92 o 
 -13   5  20       37.31       20.05     15.49 o 
 -11   5  20       17.68        5.22     18.49 o 
  -9   5  20      177.11      116.74     78.57 o 
  -7   5  20      168.40      179.93     60.58 o 
  -5   5  20      172.76      185.18     41.84 o 
  -3   5  20       52.59       31.18     13.65 o 
  -1   5  20      323.95      364.91     18.91 o 
   1   5  20        1.13       -2.60     12.80 o 
 -26   6  20      284.52      356.38     35.86 o 
 -24   6  20       32.77       42.17     19.89 o 
 -22   6  20      103.12      226.45     21.80 o 
 -20   6  20       10.27       21.15     17.44 o 
 -18   6  20        0.54       10.56     18.44 o 
 -16   6  20       82.95       80.30     18.03 o 
 -14   6  20        0.50        1.88     18.54 o 
 -12   6  20       87.93       33.67     37.34 o 
 -10   6  20        0.00        2.42     29.39 o 
  -8   6  20      214.26      253.85     26.91 o 
  -6   6  20      135.43       54.39     50.82 o 
  -4   6  20       80.07       40.46     43.92 o 
  -2   6  20        6.59      -14.34     29.47 o 
 -23   7  20       19.01       31.03     25.64 o 
 -21   7  20      142.28      211.55     38.69 o 
 -19   7  20        8.19       25.80     19.29 o 
 -17   7  20       23.80       38.69     19.31 o 
 -15   7  20        0.56       -2.58     17.33 o 
 -13   7  20       29.08       21.97     20.92 o 
 -11   7  20       18.97       32.01     30.07 o 
  -9   7  20       18.70       -6.53     34.02 o 
  -7   7  20       14.65       26.48     25.25 o 
  -5   7  20       99.84       65.32     59.14 o 
 -18   8  20       81.26       74.82     33.54 o 
 -16   8  20       60.76       73.71     44.95 o 
 -14   8  20      143.94      168.12     23.78 o 
 -12   8  20        0.10        5.12     19.79 o 
 -10   8  20       39.55       18.06     26.85 o 
 -31   1  21       39.69       40.54     27.70 o 
 -29   1  21       47.20       24.72     10.95 o 
 -27   1  21       17.41       19.49      7.33 o 
 -25   1  21       13.47       11.86      6.85 o 
 -23   1  21        2.00        2.90      6.18 o 
 -21   1  21       20.51       21.43      7.50 o 
 -19   1  21        5.83        3.35      6.08 o 
 -17   1  21       99.41      142.11      9.02 o 
 -15   1  21       25.57       30.75      7.01 o 
 -13   1  21       34.78       37.25      9.02 o 
 -11   1  21       70.24       59.84     11.04 o 
  -9   1  21      181.29      182.60     11.44 o 
  -7   1  21        2.12        0.17      7.42 o 
  -5   1  21        0.06        3.08      8.32 o 
  -3   1  21       18.27        7.76     11.72 o 
  -1   1  21        1.29        4.20     11.81 o 
   1   1  21      170.37      131.82     49.35 o 
   3   1  21       45.97       31.56     17.54 o 
 -30   2  21        0.59       10.01     14.27 o 
 -28   2  21       49.77       25.04     13.89 o 
 -26   2  21        5.54        5.77      9.18 o 
 -24   2  21      120.77      131.56      9.81 o 
 -22   2  21       42.06       38.40      7.01 o 
 -20   2  21      479.17      438.95     11.09 o 
 -18   2  21        9.63       15.16      5.22 o 
 -16   2  21      204.24      195.86      7.40 o 
 -14   2  21        5.52       15.63      6.14 o 
 -12   2  21      857.59      976.97     35.74 o 
 -10   2  21      452.09      525.19     15.05 o 
  -8   2  21       28.43       26.08      7.58 o 
  -6   2  21       21.77       10.97      7.83 o 
  -4   2  21        1.05       -4.68      8.29 o 
  -2   2  21       39.97       18.26     11.78 o 
   0   2  21        7.99       -2.91     15.82 o 
   2   2  21       25.73       24.58     15.29 o 
 -29   3  21       10.93       70.78     70.03 o 
 -27   3  21       20.02       24.73     10.48 o 
 -25   3  21      131.80      131.56     13.94 o 
 -23   3  21        5.12      -13.31     13.31 o 
 -21   3  21      158.86      178.64     17.03 o 
 -19   3  21       53.46       60.89     13.91 o 
 -17   3  21       34.95       19.09      5.86 o 
 -15   3  21      608.33      591.21     12.81 o 
 -13   3  21      332.04      316.56      7.28 o 
 -11   3  21       80.96      101.75     10.29 o 
  -9   3  21      388.14      436.59     23.29 o 
  -7   3  21        3.22        3.83      6.93 o 
  -5   3  21        9.88       11.17      6.90 o 
  -3   3  21        1.86        2.59      9.29 o 
  -1   3  21        0.00       10.76     13.80 o 
   1   3  21        0.45        4.82     14.19 o 
 -28   4  21       43.40       51.90     13.03 o 
 -26   4  21        1.94        8.47     10.36 o 
 -24   4  21      169.79      180.30     18.04 o 
 -22   4  21       73.03      133.17     19.13 o 
 -20   4  21        1.64        9.19     13.84 o 
 -18   4  21       16.93       12.13     15.55 o 
 -16   4  21        9.35       10.53     15.86 o 
 -14   4  21      460.04      514.96     19.91 o 
 -12   4  21      145.48      130.23     20.71 o 
 -10   4  21       27.72       16.33     12.61 o 
  -8   4  21       24.96       15.23      7.78 o 
  -6   4  21       14.00       13.29      8.45 o 
  -4   4  21        0.49        8.37     11.26 o 
  -2   4  21        6.16        4.95     14.33 o 
   0   4  21        4.59       -2.19     11.65 o 
 -27   5  21       23.90       50.24     19.07 o 
 -25   5  21        0.66       12.09     23.51 o 
 -23   5  21        0.88        5.19     18.86 o 
 -21   5  21        0.11       11.17     16.15 o 
 -19   5  21       15.74       17.31     15.91 o 
 -17   5  21        1.55        1.62     15.85 o 
 -15   5  21       17.19        8.30     15.03 o 
 -13   5  21      182.43      160.92     54.60 o 
 -11   5  21       17.62       31.97     31.07 o 
  -9   5  21       27.90       15.17     20.54 o 
  -7   5  21       13.61        6.57     21.06 o 
  -5   5  21       15.13       27.32     23.53 o 
  -3   5  21        3.58       -1.86     10.16 o 
  -1   5  21        0.47       -5.88     12.12 o 
 -24   6  21       26.63       13.88     19.16 o 
 -22   6  21      301.93      329.52     25.83 o 
 -20   6  21       16.85       19.81     23.88 o 
 -18   6  21      260.01      260.73     21.18 o 
 -16   6  21        3.58        9.31     16.94 o 
 -14   6  21       11.05        8.87     20.67 o 
 -12   6  21        0.56        1.79     23.59 o 
 -10   6  21      131.63       -2.42     51.40 o 
  -8   6  21        6.09       -5.84     22.54 o 
  -6   6  21       63.82       36.33     30.55 o 
  -4   6  21       70.05       51.61     60.04 o 
 -21   7  21      245.87      229.82     58.39 o 
 -19   7  21       36.51       39.57     23.03 o 
 -17   7  21        2.72        4.05     23.85 o 
 -15   7  21       18.71       20.34     19.57 o 
 -13   7  21       33.08       25.05     19.73 o 
 -11   7  21       60.98       11.93     24.90 o 
  -9   7  21       59.83       -0.53     33.71 o 
  -7   7  21        0.09       -1.28     24.68 o 
 -30   0  22       21.26       -5.82     11.26 o 
 -28   0  22        6.01       10.60     10.43 o 
 -26   0  22      125.05       65.51     15.25 o 
 -24   0  22      757.43      772.06     22.81 o 
 -22   0  22       59.10       83.45     11.66 o 
 -20   0  22      237.94      229.06     11.47 o 
 -18   0  22       47.07       18.35      9.22 o 
 -16   0  22      423.01      362.48     30.97 o 
 -14   0  22      295.94      303.35     15.67 o 
 -12   0  22       86.60       56.96     13.66 o 
 -10   0  22        2.13      -13.22     13.22 o 
  -8   0  22        1.64        2.40     14.18 o 
  -6   0  22       68.92      110.82     15.20 o 
  -4   0  22        0.18        8.49     12.14 o 
  -2   0  22      150.05      174.21     30.86 o 
   0   0  22        1.73       -6.24     19.31 o 
 -29   1  22        2.47        7.34     10.66 o 
 -27   1  22       93.94       90.80     11.05 o 
 -25   1  22       62.15       51.48      8.26 o 
 -23   1  22        0.65        5.23      7.46 o 
 -21   1  22       22.89       34.01      6.82 o 
 -19   1  22       13.03       11.04      6.30 o 
 -17   1  22        6.60       12.57      6.54 o 
 -15   1  22       51.39       56.49      8.28 o 
 -13   1  22       39.28       32.61     10.45 o 
 -11   1  22        0.90        8.89     10.91 o 
  -9   1  22       87.91       81.68     17.25 o 
  -7   1  22       11.09       18.24      8.51 o 
  -5   1  22      172.77      179.07      9.99 o 
  -3   1  22        0.65       -1.88      8.71 o 
  -1   1  22       36.35       29.03     17.50 o 
   1   1  22       40.61       15.02     14.88 o 
 -30   2  22       57.00       41.08     25.89 o 
 -28   2  22        6.57        8.97     10.92 o 
 -26   2  22       71.68       83.71     12.96 o 
 -24   2  22        8.59        4.91     11.54 o 
 -22   2  22        0.06        0.82     11.90 o 
 -20   2  22       19.09        7.68      6.06 o 
 -18   2  22       88.87       70.28      7.83 o 
 -16   2  22      427.78      423.17     10.67 o 
 -14   2  22       98.30      118.88      6.99 o 
 -12   2  22      225.67      229.34     14.07 o 
 -10   2  22      102.57       91.97     10.17 o 
  -8   2  22      166.97      186.67     11.89 o 
  -6   2  22        7.41       15.63      9.10 o 
  -4   2  22       78.55       77.44     14.50 o 
  -2   2  22        6.47        1.63      9.28 o 
   0   2  22        9.29        3.77     13.11 o 
 -29   3  22        3.76        5.41     11.20 o 
 -27   3  22      116.28      163.44     13.18 o 
 -25   3  22        1.67       11.66     15.33 o 
 -23   3  22      187.73      209.59     16.46 o 
 -21   3  22      112.67       85.40     14.80 o 
 -19   3  22       60.77       67.66     14.28 o 
 -17   3  22      186.61      237.75     16.36 o 
 -15   3  22      316.42      365.57     18.40 o 
 -13   3  22      348.72      400.37      9.06 o 
 -11   3  22      291.93      365.08     11.08 o 
  -9   3  22       39.82       21.83     11.51 o 
  -7   3  22        1.71        0.37      6.41 o 
  -5   3  22      135.53      124.21     21.49 o 
  -3   3  22       43.58       40.68      8.51 o 
  -1   3  22        0.75        9.61     12.35 o 
 -28   4  22       31.04       48.48     14.81 o 
 -26   4  22        7.56        0.42     14.74 o 
 -24   4  22      156.43      146.51     18.17 o 
 -22   4  22       19.57       13.17     17.01 o 
 -20   4  22        0.04        1.60     14.60 o 
 -18   4  22       20.38       48.27     15.45 o 
 -16   4  22       24.40       17.59     14.77 o 
 -14   4  22       26.53        2.39     14.05 o 
 -12   4  22       86.58       45.85     42.13 o 
 -10   4  22        5.29       10.85     31.59 o 
  -8   4  22       18.74        1.33     21.94 o 
  -6   4  22        1.13       -3.07      8.26 o 
  -4   4  22        2.07        4.62     10.78 o 
  -2   4  22       54.86       57.14     12.50 o 
 -25   5  22       40.60       32.12     18.75 o 
 -23   5  22      192.15      191.63     20.75 o 
 -21   5  22      149.80      114.62     24.63 o 
 -19   5  22       99.77      204.07     21.72 o 
 -17   5  22       17.83       35.91     16.51 o 
 -15   5  22       84.44       67.23     29.83 o 
 -13   5  22       12.21       13.39     16.41 o 
 -11   5  22        1.25       16.08     20.94 o 
  -9   5  22        0.84        7.84     21.06 o 
  -7   5  22        1.81        1.81     34.04 o 
  -5   5  22       25.48        7.80     23.70 o 
 -22   6  22       45.99       39.37     22.28 o 
 -20   6  22       46.90       60.33     22.09 o 
 -18   6  22       41.06       33.11     19.06 o 
 -16   6  22       28.66       44.28     21.28 o 
 -14   6  22        0.39      -11.50     21.73 o 
 -12   6  22       31.14       26.57     25.23 o 
 -10   6  22       84.40        2.42     33.49 o 
  -8   6  22       59.70       24.82     26.15 o 
  -6   6  22        6.80       44.86     44.45 o 
 -17   7  22       32.33       31.55     26.86 o 
 -15   7  22        6.01       21.52     23.11 o 
 -13   7  22      213.73      310.18     31.33 o 
 -29   1  23      193.62      185.43     13.43 o 
 -27   1  23       36.09       49.04     18.55 o 
 -25   1  23       86.98       88.71      9.10 o 
 -23   1  23        4.83        6.73      7.96 o 
 -21   1  23       54.23       42.21      8.33 o 
 -19   1  23      119.30      116.19      8.07 o 
 -17   1  23       77.99      104.83     11.86 o 
 -15   1  23       59.50       43.27      8.05 o 
 -13   1  23        0.55       -2.42      8.79 o 
 -11   1  23      266.32      296.74     13.53 o 
  -9   1  23      363.58      355.25     13.80 o 
  -7   1  23      336.62      325.16     12.98 o 
  -5   1  23      398.44      390.48     14.03 o 
  -3   1  23       14.81       14.94     10.07 o 
  -1   1  23       90.56       63.41     28.05 o 
 -28   2  23        0.02       32.38     13.79 o 
 -26   2  23       16.36       20.45     14.15 o 
 -24   2  23       48.29       27.45     14.84 o 
 -22   2  23      108.41      114.45     17.24 o 
 -20   2  23        5.71        4.61      9.26 o 
 -18   2  23       22.03       24.63      5.80 o 
 -16   2  23      606.31      543.36      9.69 o 
 -14   2  23       95.17       72.52      7.67 o 
 -12   2  23       11.96       17.16      9.68 o 
 -10   2  23      103.63       53.68      9.45 o 
  -8   2  23       14.53       12.94     11.17 o 
  -6   2  23       56.30       60.74     12.61 o 
  -4   2  23        3.94        9.58      8.47 o 
  -2   2  23       10.28        6.72     10.38 o 
 -27   3  23       37.55       41.35     15.82 o 
 -25   3  23      181.07      202.18     17.01 o 
 -23   3  23       92.13      107.27     18.44 o 
 -21   3  23       56.24       95.98     17.55 o 
 -19   3  23      140.43      190.42     16.37 o 
 -17   3  23        7.57        3.28      8.05 o 
 -15   3  23      144.75      143.68     11.69 o 
 -13   3  23        7.91        8.93     17.63 o 
 -11   3  23       19.42       18.76     14.30 o 
  -9   3  23       10.19       12.58     12.12 o 
  -7   3  23      136.61      136.87     26.51 o 
  -5   3  23        8.13       13.55     12.40 o 
  -3   3  23      125.71      135.74     20.29 o 
 -26   4  23        0.38        4.30     20.30 o 
 -24   4  23      623.61      660.50     26.50 o 
 -22   4  23      451.66      509.30     21.73 o 
 -20   4  23        0.09       -3.24     14.25 o 
 -18   4  23      162.54      173.69     51.41 o 
 -16   4  23        0.54       -8.82     14.74 o 
 -14   4  23        6.44       -2.02     14.25 o 
 -12   4  23       12.63       -0.74     26.44 o 
 -10   4  23        0.71       -2.63     29.81 o 
  -8   4  23       68.08       46.59     43.29 o 
  -6   4  23      149.13      166.65    110.81 o 
  -4   4  23       41.63       18.70     15.15 o 
 -23   5  23       40.67       54.18     21.85 o 
 -21   5  23       56.80      128.38     19.83 o 
 -19   5  23       24.01       20.49     20.74 o 
 -17   5  23        4.68       16.31     20.43 o 
 -15   5  23      186.37      189.42    117.34 o 
 -13   5  23        0.45        5.49     18.64 o 
 -11   5  23      243.45      302.02     27.36 o 
  -9   5  23       11.34        6.17     22.30 o 
  -7   5  23        5.05       10.16     30.01 o 
 -20   6  23       10.73       25.09     21.57 o 
 -18   6  23       50.68       43.81     22.00 o 
 -16   6  23       20.62       23.09     21.40 o 
 -14   6  23        0.01       16.52     23.50 o 
 -12   6  23       85.91       19.14     25.11 o 
 -28   0  24      139.23      158.92     26.33 o 
 -26   0  24       74.55      118.15     16.71 o 
 -24   0  24       22.01       14.88      9.81 o 
 -22   0  24       37.46       46.87     10.38 o 
 -20   0  24       27.49       27.62      9.93 o 
 -18   0  24       69.72       52.59     10.54 o 
 -16   0  24       95.64      108.22     12.57 o 
 -14   0  24       36.37       34.00     12.16 o 
 -12   0  24       80.12      102.30     18.53 o 
 -10   0  24      164.14      236.09     18.80 o 
  -8   0  24       14.75       29.23     17.83 o 
  -6   0  24       55.32       65.31     30.83 o 
  -4   0  24       39.08       19.50     16.20 o 
 -27   1  24       10.81       -6.64     15.68 o 
 -25   1  24       10.12        5.01     11.07 o 
 -23   1  24        0.06       -3.57      9.01 o 
 -21   1  24       12.86        5.00      6.97 o 
 -19   1  24       10.06        6.09      7.21 o 
 -17   1  24      187.74      225.72      9.80 o 
 -15   1  24       28.18       36.38      7.88 o 
 -13   1  24       59.86       49.14     11.13 o 
 -11   1  24        0.25        4.56     11.68 o 
  -9   1  24        3.71        6.10     11.19 o 
  -7   1  24       16.52       10.79      9.83 o 
  -5   1  24       43.11       30.83      9.53 o 
 -26   2  24       16.46       25.63     17.62 o 
 -24   2  24        0.07        6.56     13.73 o 
 -22   2  24       16.53       10.30     15.91 o 
 -20   2  24      166.98      149.43     11.57 o 
 -18   2  24       20.18       15.50      9.57 o 
 -16   2  24       80.93       73.80     10.98 o 
 -14   2  24        0.43        4.10      7.22 o 
 -12   2  24       36.57       29.00      9.33 o 
 -10   2  24       10.42        8.08      9.13 o 
  -8   2  24      117.39      113.14     26.06 o 
  -6   2  24        8.29        5.69     10.27 o 
 -25   3  24       21.16       36.87     19.63 o 
 -23   3  24       62.20       60.42     17.22 o 
 -21   3  24        0.37        6.77     13.92 o 
 -19   3  24        8.34       -0.94     14.89 o 
 -17   3  24       45.15       24.05     16.43 o 
 -15   3  24       52.16       72.94     34.52 o 
 -13   3  24       57.57       11.07     19.10 o 
 -11   3  24      158.94      223.00     23.57 o 
  -9   3  24      193.91      189.35    116.18 o 
  -7   3  24        0.37        4.20     11.06 o 
 -24   4  24       32.13       64.13     18.10 o 
 -22   4  24       25.10       34.39     19.54 o 
 -20   4  24       96.00       93.92     18.15 o 
 -18   4  24       28.03       25.38     16.39 o 
 -16   4  24       83.86       58.64     26.25 o 
 -14   4  24      152.12      130.10     46.12 o 
 -12   4  24      233.62      288.39     32.13 o 
 -10   4  24       45.48       13.87     23.06 o 
  -8   4  24      149.35      139.45     91.69 o 
 -21   5  24      169.82      276.03     21.57 o 
 -19   5  24       11.55       13.70     25.35 o 
 -17   5  24        4.49        5.81     20.51 o 
 -15   5  24      164.87      179.04    124.18 o 
 -13   5  24        0.21      -16.41     18.51 o 
 -11   5  24      281.90      357.98     29.72 o 
 -25   1  25        3.21        8.92     12.39 o 
 -23   1  25       47.61       44.93     12.17 o 
 -21   1  25      281.52      338.47     13.47 o 
 -19   1  25       56.76       32.30      7.99 o 
 -17   1  25       13.54       10.54      9.44 o 
 -15   1  25       22.16       15.25      8.40 o 
 -13   1  25       37.48       20.69     12.22 o 
 -11   1  25        0.39       -2.35     11.87 o 
  -9   1  25      155.90      228.09     19.66 o 
  -7   1  25        1.21        9.95     14.08 o 
 -24   2  25      131.41      180.40     52.86 o 
 -22   2  25       58.10       31.50     17.83 o 
 -20   2  25      105.91      150.66     12.19 o 
 -18   2  25       23.28       16.59     10.21 o 
 -16   2  25      109.15      117.32     16.23 o 
 -14   2  25        3.41       -6.24     14.19 o 
 -12   2  25      127.19      117.90     27.68 o 
 -10   2  25        0.11        7.44     13.41 o 
  -8   2  25        5.24       -2.73     13.85 o 
 -23   3  25      112.06      136.32     28.28 o 
 -21   3  25      397.25      512.10     25.98 o 
 -19   3  25        1.78      -10.49     16.48 o 
 -17   3  25      218.73      283.48     18.74 o 
 -15   3  25        8.53       29.58     19.98 o 
 -13   3  25       72.73       23.11     23.44 o 
 -11   3  25       17.39       19.13     20.61 o 
 -20   4  25      228.63      254.04     20.30 o 
 -18   4  25       23.37       12.57     16.32 o 
 -16   4  25       70.14       49.40     22.52 o 
 -14   4  25       83.87       54.08     42.55 o 
 -22   0  26        3.05        2.26     12.47 o 
 -20   0  26        8.16       -2.03     10.89 o 
 -18   0  26       13.00       29.21     16.29 o 
 -16   0  26       38.38       32.10     13.91 o 
 -14   0  26        0.05        7.27     12.49 o 
 -12   0  26       11.62       32.45     19.75 o 
 -23   1  26       62.98       54.90     10.89 o 
 -21   1  26       29.70       26.21     10.77 o 
 -19   1  26       29.95       26.44     11.26 o 
 -17   1  26       35.28       25.55     12.57 o 
 -15   1  26        3.19        7.39      8.31 o 
 -13   1  26       80.38       66.44     23.98 o 
 -20   2  26        0.24       -2.61     16.44 o 
 -18   2  26      110.33      167.52     23.16 o 
 -16   2  26       46.21       30.94     33.23 o 
 -14   2  26       13.34       -6.02     17.78 o 
                                                 
